# Supplementary material for: Modulation of Lanthanide Luminescence with the Mechanical Bond: Antenna‐Emitter Confinement in a Compact [2]Rotaxane
Source: Angew Chem Int Ed Engl. 2025 Jun 16;64(32):e202505666. doi: 10.1002/anie.202505666 (PMC12322636; doi:10.1002/anie.202505666)
Supplement: Supplementary file 2 — Supporting Information [file ANIE-64-e202505666-s001.zip]

Archive with 26 entries (18 files):
- xyz/
- xyz/CREST/
- xyz/CREST/explicit solvation/
- xyz/CREST/explicit solvation/methanol.xyz
- xyz/CREST/explicit solvation/STRUC14/
- xyz/CREST/explicit solvation/STRUC14/nsolv12_crest_best.xyz
- xyz/CREST/explicit solvation/STRUC14/nsolv40_crest_best.xyz
- xyz/CREST/explicit solvation/STRUC14/STRUC14_QCG_input.xyz
- xyz/CREST/explicit solvation/STRUC5/
- xyz/CREST/explicit solvation/STRUC5/MeOH chelate/
- xyz/CREST/explicit solvation/STRUC5/MeOH chelate/nsolv12_crest_best.xyz
- xyz/CREST/explicit solvation/STRUC5/MeOH chelate/STRUCT5_QCG_explicitMeOH_input.xyz
- xyz/CREST/explicit solvation/STRUC5/nsolv12_crest_best.xyz
- xyz/CREST/explicit solvation/STRUC5/STRUC5_QCG_input.xyz
- xyz/CREST/implicit solvation/
- xyz/CREST/implicit solvation/crest.energies
- xyz/CREST/implicit solvation/crest_conformers.xyz
- xyz/CREST/implicit solvation/STRUC1.xyz
- xyz/CREST/implicit solvation/STRUC14.xyz
- xyz/CREST/implicit solvation/STRUC5.xyz
- xyz/geometry optimisation/
- xyz/geometry optimisation/Eu_BP86.xyz
- xyz/geometry optimisation/Eu_GFN2-xTB.xyz
- xyz/geometry optimisation/Eu_GFN2xTB_ALPB_MeOH.xyz
- xyz/geometry optimisation/Eu_wB97XD-3.xyz
- xyz/geometry optimisation/La_BP86.xyz
