# Supplementary material for: Modulation of Lanthanide Luminescence with the Mechanical Bond: Antenna‐Emitter Confinement in a Compact [2]Rotaxane
Source: Angew Chem Int Ed Engl. 2025 Jun 16;64(32):e202505666. doi: 10.1002/anie.202505666 (PMC12322636; doi:10.1002/anie.202505666)
Supplement: Supplementary file 2 — Supporting Information [file ANIE-64-e202505666-s001.zip › xyz/CREST/explicit solvation/methanol.xyz]

6
 energy: -8.232358581255 gnorm: 0.000476767082 xtb: 6.7.0 (08769fc)
C           -4.01759428351822        1.18221939826741        0.00301387451291
O           -2.60663326173873        1.19810296920364        0.01186623658188
H           -4.42267839241958        2.03815501013753       -0.54526253004522
H           -4.42280515951058        1.17692909887346        1.01942766470506
H           -4.31276566291333        0.26433137309694       -0.50211498464134
H           -2.30609323989956        2.00202215042101        0.45398973888670
