# Supplementary material for: Modulation of Lanthanide Luminescence with the Mechanical Bond: Antenna‐Emitter Confinement in a Compact [2]Rotaxane
Source: Angew Chem Int Ed Engl. 2025 Jun 16;64(32):e202505666. doi: 10.1002/anie.202505666 (PMC12322636; doi:10.1002/anie.202505666)
Supplement: Supplementary file 2 — Supporting Information [file ANIE-64-e202505666-s001.zip › xyz/CREST/explicit solvation/STRUC14/nsolv12_crest_best.xyz]

  232
        -38.51118883
 C         -0.3080294022       -2.2349008013       -0.1430518566
 C          0.0889972270       -3.5925204439       -0.5944605368
 C          2.5542112671       -3.6766758684        1.4750605800
 C          2.2498659400       -4.5004930056        0.2319056280
 N          1.5660369896       -3.6920030766       -0.8121097578
 N          3.6510590670       -2.6462231543        1.3122135185
 C          4.9807009984       -3.2854367808        0.9758964882
 C          2.0055578006       -3.8824000598       -2.2322577272
 C          6.1563279814       -2.3309162811        0.7855949245
 C          3.3750300341       -3.2791145520       -2.4982066644
 N          3.4934706627       -1.7963439605       -2.2207726184
 N          5.9515186494       -1.3551132024       -0.3194447240
 C          5.9950467305       -1.8992487602       -1.7036583710
 C          4.8809735107       -1.3016836899       -2.5604030090
 C          3.7387482282       -1.8344149942        2.5878024892
 C          6.5958361649       -0.0075830006       -0.1279801324
 C          2.4556158118       -1.0303437047       -3.0185760588
 C          2.4602945023       -1.0543952305        2.8420439246
 O          2.0699388399       -0.2410975536        1.8822651283
 O          1.8617206451       -1.2390972909        3.9068691426
 C          2.4083102014        0.4520675113       -2.6856762614
 O          2.3300928738        0.7779330433       -1.4110774454
 O          2.4002360202        1.2636742651       -3.6198572446
 C          5.7102591912        0.8706397103        0.6975374448
 O          6.2151590251        1.7298348330        1.4189866694
 O          4.4290146403        0.6584249914        0.6059424755
 N          0.5021484614       -1.1259847842       -0.1605625220
 N         -0.1419160687       -0.0859252458        0.2468533941
 N         -1.3848782572       -0.4733078318        0.5574530818
 C         -1.5317247758       -1.8307507080        0.3195538665
 C         -2.3650141036        0.4048745615        1.1957334351
 C         -3.3128085774        1.0130648075        0.2167173897
 C         -4.3721069298        0.2832270213       -0.2873887570
 C         -5.2822127391        0.8487806319       -1.1672228400
 C         -5.1035364578        2.1779810868       -1.5243699095
 C         -4.0615824260        2.9441454017       -1.0263397660
 C         -3.1618178855        2.3297053147       -0.1737572752
 C         -3.9732546140        4.4376134421       -1.3831792666
 C         -3.6575217494        4.5865984519       -2.8792307333
 C         -2.8695214183        5.1526666324       -0.5827436089
 C         -5.3147793193        5.1232222016       -1.0609406678
 C         -6.5194259505        0.0539267180       -1.6100830793
 C         -6.1027538453       -1.3431468988       -2.0984064240
 C         -7.4714189031       -0.0756559036       -0.4089606077
 C         -7.2649138126        0.7545267842       -2.7628532851
 Eu         2.8701832946       -0.8348079747       -0.0787994401
 C         -3.6082223541       -5.3150886057       -2.4289616074
 C         -4.0632052142       -4.0581902262       -3.1655553207
 C         -3.1455228971       -2.8634462656       -2.9502513009
 C         -3.5206121962       -5.1016675591       -0.9252659608
 O         -4.7386337113       -4.5962018806       -0.3873933776
 O         -3.5404161387       -1.7220011248       -3.7050068027
 C         -2.7068106463       -0.6080895227       -3.5452043449
 C         -4.5956960452       -3.8967809320        0.8194725341
 C         -3.4769546616       -3.9871121231        1.6482154559
 C         -3.3483217264       -3.1717736521        2.7482438181
 C         -4.3500539368       -2.2792886399        3.0927176231
 C         -5.4944885576       -2.2314007572        2.3161501055
 C         -5.6196960562       -3.0288663794        1.2028988169
 C         -1.5720522444       -0.5898417328       -2.7372552492
 C         -0.7875427447        0.5318309652       -2.6388646330
 C         -1.0909106226        1.6802342858       -3.3442618437
 C         -2.2220507748        1.6782693676       -4.1465065374
 C         -3.0166273591        0.5593728727       -4.2437319038
 C         -4.1698623417       -1.3348008866        4.2379565684
 O         -4.0362323785        0.0256360936        3.8115973804
 C         -0.2241278407        2.8949734450       -3.2228235648
 O         -0.4267448054        3.6344265090       -2.0153397422
 C         -3.1142282580        0.7601217949        4.6098486520
 C         -3.0764050990        2.2177507683        4.2628000414
 C          0.3807588126        3.1809016218       -0.9304307084
 C          0.1763238707        4.0093158633        0.3011190181
 N         -2.1632459357        2.6158161094        3.3830242882
 C         -2.0729024202        3.9264146963        3.1385636948
 C         -2.9392328916        4.8495648984        3.7099465208
 C         -3.9103615755        4.4196511295        4.5726205117
 C         -3.9735243720        3.0776306063        4.8577834632
 C          0.8539067730        5.1999955949        0.4442276489
 C          0.6069400973        5.9886882289        1.5403220932
 C         -0.3377946277        5.5691073736        2.4365307479
 C         -1.0103044906        4.3748117173        2.2121936706
 N         -0.7509264114        3.5977596350        1.1577489146
 H         -5.5904241356       -1.9053472391       -1.3212277039
 H         -5.4311700843       -1.2599166710       -2.9504123175
 H         -6.9706093147       -1.9231252144       -2.4093940570
 H         -8.0980814222        0.1445989820       -3.1100212968
 H         -6.6006053948        0.9233189743       -3.6096354590
 H         -7.6738574564        1.7128181506       -2.4458628961
 H         -7.8008026430        0.9060168447       -0.0715621899
 H         -6.9740967630       -0.5560144584        0.4311316406
 H         -8.3526851603       -0.6620890612       -0.6652435903
 H         -5.8032910803        2.6422067922       -2.1926227754
 H         -4.5097536464       -0.7251855308        0.0563053353
 H         -5.0262307913       -1.3882707523        4.9182507534
 H         -3.2826070659       -1.6127343523        4.8157922153
 H         -6.2767017794       -1.5418207148        2.5828420738
 H         -2.6800660814        4.1619550413       -3.0987198665
 H         -3.6393199472        5.6354777405       -3.1723460862
 H         -4.3979792633        4.0760235710       -3.4930764554
 H         -6.1291244978        4.7067766048       -1.6510303359
 H         -5.2661705870        6.1906095369       -1.2727364173
 H         -5.5651217454        5.0010993059       -0.0079584886
 H         -4.7082465181        2.6923154320        5.5435519363
 H         -3.3789430832        0.6252146437        5.6633349949
 H         -2.1192214591        0.3264267542        4.4571255991
 H         -2.8520016532        5.8921664624        3.4583714305
 H         -4.5984520416        5.1149402121        5.0247973952
 H         -0.5563915432        6.1500214073        3.3154972106
 H          1.1390770597        6.9146258724        1.6853849303
 H          1.5477357297        5.5162723451       -0.3148565970
 H          0.1146120552        2.1436589727       -0.7108453227
 H          1.4313065527        3.1982677737       -1.2388101335
 H          4.5763039019       -1.1292516573        2.5260214427
 H          3.9399815617       -2.4999985153        3.4373668572
 H          5.2057788567       -4.0035978050        1.7707954529
 H          4.8537963405       -3.8766930736        0.0697957696
 H          7.0822770490       -2.8785151281        0.5844896609
 H          6.3389302978       -1.7685425634        1.7048793233
 H          6.7675984651        0.4620924384       -1.0978086606
 H          7.5686550141       -0.1287517135        0.3519255126
 H          6.9809936498       -1.6757046608       -2.1235526693
 H          5.9287016422       -2.9876486327       -1.6724280510
 H          5.0572692081       -1.5082166956       -3.6228166470
 H          4.8837546751       -0.2102848176       -2.4595663978
 H          1.4609858481       -1.4509278372       -2.8264854702
 H          2.6590836314       -1.1632934062       -4.0883754243
 H          4.1177619624       -3.8009424814       -1.8965329724
 H          3.6632984685       -3.4446769985       -3.5407180197
 H          1.2589556705       -3.4334472783       -2.8897506494
 H          1.9892478054       -4.9543331169       -2.4509232057
 H          1.6152068730       -5.3594837372        0.4732040147
 H          3.1641780314       -4.9262282618       -0.1850884198
 H          1.6441619504       -3.1560383457        1.7934821108
 H          2.8358471623       -4.3302770633        2.3090494640
 H          0.8338037853        2.6219075709       -3.2873548876
 H         -0.4179791584        3.5790065183       -4.0553396073
 H          0.0867429349        0.5163350465       -2.0140328781
 H         -1.3030785398       -1.4624398971       -2.1768064532
 H         -2.4674391075        2.5601683486       -4.7122803612
 H         -3.8904456888        0.5615543598       -4.8704766044
 H         -2.1219975023       -3.1179974804       -3.2403142743
 H         -3.1338353909       -2.5741780455       -1.8946007237
 H         -5.0744737065       -3.7938360158       -2.8394309085
 H         -4.1457298312       -4.2516311801       -4.2416721246
 H         -2.6365822138       -5.6415087625       -2.8184327978
 H         -4.3061925506       -6.1358714747       -2.6328294177
 H         -2.7254000811       -4.3847540080       -0.7016965361
 H         -3.2795931378       -6.0313572044       -0.3965136634
 H         -3.0316280154        5.0478289897        0.4889655667
 H         -2.8474107750        6.2167390405       -0.8139359471
 H         -1.8904474562        4.7460842568       -0.8274105149
 H         -2.3358455398        2.8820377602        0.2291838121
 H         -1.8116328048        1.1826313581        1.7280197369
 H         -2.9095211158       -0.1664206392        1.9495867380
 H         -2.6884053461       -4.6764881103        1.4079542916
 H         -2.4376976757       -3.1826901456        3.3224271700
 H         -6.5061667471       -2.9874843416        0.5956912570
 H         -0.2251083724       -4.3330460032        0.1439901312
 H         -0.4282774605       -3.8450608846       -1.5230933971
 H         -2.4180908915       -2.4069311797        0.4883008892
 C         -0.7376232356       -3.0150830112        5.5122605000
 O         -0.4061586712       -2.9814241373        4.1534239790
 H         -1.5908126744       -3.6796547194        5.6561378167
 H         -1.0052664897       -2.0154492666        5.8636465567
 H          0.1024373684       -3.3934243730        6.0992308226
 H          0.3567314339       -2.3633245824        4.0191474954
 C          2.8107699046        2.9542174388        2.1927475629
 O          4.0549676103        3.2529173286        2.7581190287
 H          2.0324153639        3.4702072379        2.7560581542
 H          2.6177723287        1.8798115415        2.2284690414
 H          2.7709765850        3.2939017257        1.1566861222
 H          4.7748038064        2.7529791495        2.2896419758
 C          4.4612536432        3.2113167196       -1.3605938847
 O          3.5858690087        3.6084787127       -2.3781797533
 H          3.9654646901        2.5175135392       -0.6775194272
 H          4.7778903130        4.0909315881       -0.7981490344
 H          5.3452465366        2.7312256919       -1.7851211312
 H          3.2027312183        2.8094929688       -2.8242912710
 C          0.3093120256        1.8759916292        4.7845312886
 O         -0.0058357488        0.5648874684        5.1550763712
 H          0.1939618139        1.9999271425        3.7048740956
 H          1.3324234780        2.1248815507        5.0755294104
 H         -0.3743646513        2.5605689294        5.2883722882
 H          0.6295506035       -0.0581359300        4.7152151255
 C          9.3851936669        3.0805628699        2.5678338392
 O          9.0710328147        2.1976981042        1.5310637655
 H          9.0643501258        2.6718923516        3.5288909197
 H          8.9071969377        4.0490833739        2.4034594827
 H         10.4665077447        3.2236208166        2.5916278067
 H          8.0885365761        2.0534945434        1.4910498480
 C         -5.9872132354        2.5619772105        2.0902574440
 O         -6.1307656908        1.1727344881        2.1535953788
 H         -6.1925362588        3.0091544979        3.0650397129
 H         -6.7016803167        2.9571949179        1.3669300599
 H         -4.9782308770        2.8323274070        1.7704379931
 H         -5.4227329258        0.7811539091        2.7272108913
 C         -0.6131997142       -6.3102304547        2.7301245763
 O         -0.5592560595       -5.0523646073        2.1244182204
 H         -0.6937669605       -7.0700429134        1.9512506838
 H         -1.4862033082       -6.3838374123        3.3828099755
 H          0.2949824273       -6.4955263702        3.3082777356
 H         -0.4890879488       -4.3406127463        2.8108981626
 C          0.4769233349        0.9438469716       -6.6987504479
 O          0.9021974096        0.0281977996       -5.7326977148
 H         -0.0964179162        0.4117800319       -7.4594045741
 H          1.3361529533        1.4201846281       -7.1765845537
 H         -0.1627394855        1.7064721191       -6.2490726476
 H          1.4277625857        0.4900472280       -5.0299163301
 C         -1.5356639032       -2.5894696399       -6.1613934708
 O         -0.3265593438       -2.5863617830       -5.4556263619
 H         -1.3651792316       -2.3640773297       -7.2164729626
 H         -2.2260117165       -1.8576389849       -5.7364500204
 H         -1.9902724066       -3.5782923171       -6.0857101978
 H          0.1099994375       -1.7012424626       -5.5376968397
 C          1.3612159382        6.3692680507       -2.9232945627
 O          2.4446099219        6.2252798355       -2.0500257810
 H          1.6894664396        6.2794948163       -3.9612222260
 H          0.9236930565        7.3581140120       -2.7790611790
 H          0.5978927071        5.6168638180       -2.7134749431
 H          2.8801722140        5.3446581238       -2.1827689921
 C          4.7440058423        0.7099743361        4.6625381806
 O          5.6855627549        0.1007631977        3.8254815816
 H          3.8158284515        0.9029782152        4.1199658501
 H          5.1353810291        1.6496795886        5.0585640407
 H          4.5262528189        0.0395440191        5.4950859142
 H          5.8896603459        0.6927466680        3.0559590780
 C         -0.2192306968       -6.0464028322       -4.3169567865
 O         -0.5273842707       -4.8477302635       -3.6672417578
 H          0.7948846291       -6.0150643576       -4.7217807428
 H         -0.9302314063       -6.2372596927       -5.1239715921
 H         -0.2819826873       -6.8619683480       -3.5947821772
 H         -0.4496418158       -4.0876182512       -4.2911035559
