# Supplementary material for: Modulation of Lanthanide Luminescence with the Mechanical Bond: Antenna‐Emitter Confinement in a Compact [2]Rotaxane
Source: Angew Chem Int Ed Engl. 2025 Jun 16;64(32):e202505666. doi: 10.1002/anie.202505666 (PMC12322636; doi:10.1002/anie.202505666)
Supplement: Supplementary file 2 — Supporting Information [file ANIE-64-e202505666-s001.zip › xyz/CREST/explicit solvation/STRUC14/nsolv40_crest_best.xyz]

  400
        -60.26815542
 C         -0.1908789781        1.4926619584       -1.3409080243
 C          0.3455855889        2.7900116397       -1.8153858186
 C          2.4458615724        0.9780159921       -3.6069967469
 C          2.3591061752        2.4711575285       -3.3142394769
 N          1.8318139311        2.7522608365       -1.9336918590
 N          3.5641605292        0.2597522817       -2.8857546754
 C          4.9132884029        0.8386300498       -3.2510199662
 C          2.5233982557        3.8215167284       -1.1729143260
 C          6.1144492712        0.1788400534       -2.5901126817
 C          3.8870501204        3.3784945587       -0.6749069349
 N          3.8887893182        2.1188854645        0.1628358023
 N          6.0380048366        0.2169311271       -1.1082643836
 C          6.2964360851        1.5370688890       -0.4812123616
 C          5.2926643958        1.8144575570        0.6326192971
 C          3.5306657443       -1.2167430017       -3.2110738443
 C          6.6104293035       -0.9670876677       -0.3854932120
 C          2.9782065405        2.2780007343        1.3629335052
 C          2.2657712921       -1.9158714790       -2.7407575916
 O          1.9027087294       -1.7190383131       -1.4908339455
 O          1.6756931276       -2.6375433999       -3.5515895253
 C          2.8396950297        1.0018279808        2.1795434754
 O          2.5130367742       -0.0960967856        1.5242911687
 O          3.0021246252        1.0628856195        3.4045995658
 C          5.5924266767       -2.0596388915       -0.2997103253
 O          5.9698525431       -3.2295040372       -0.3472456911
 O          4.3465891551       -1.6942444807       -0.1827330327
 N          0.5334950656        0.5188098551       -0.6944908447
 N         -0.2360803558       -0.4649889409       -0.3741601242
 N         -1.4738042012       -0.1830442072       -0.8041070058
 C         -1.4840448387        1.0541140341       -1.4283987538
 C         -2.5623628385       -1.1645284545       -0.8458370696
 C         -3.5207920994       -1.0402315188        0.2949032542
 C         -4.5389933052       -0.1044968851        0.2796946888
 C         -5.4751166581       -0.0397045357        1.3024418825
 C         -5.3537186319       -0.9349324409        2.3561632010
 C         -4.3367224663       -1.8751645589        2.4138559337
 C         -3.4358508038       -1.9092292645        1.3656289494
 C         -4.3050288594       -2.9379323733        3.5238372248
 C         -2.8900559556       -3.5207574321        3.7004971007
 C         -5.2629764371       -4.0777656505        3.1387466078
 C         -4.7389392130       -2.3334570205        4.8722730045
 C         -6.6810843042        0.9066075827        1.1889196734
 C         -7.4648013010        1.0129530560        2.5106650613
 C         -6.2067643821        2.3161118553        0.8041715436
 C         -7.6252274656        0.3661843151        0.1047683775
 Eu         2.8969410854        0.0253115503       -0.5900388890
 C         -2.8656264488        5.1994998803       -0.7622370845
 C         -3.1134067651        3.9272332710        0.0349271359
 C         -3.0416860897        4.1410523695        1.5393548961
 C         -2.8952443393        4.9382323328       -2.2600713232
 O         -4.1172077139        4.3098543511       -2.6671898852
 O         -3.4750508250        3.0175936077        2.3078589878
 C         -2.4989163565        2.0517228802        2.5874436298
 C         -3.9649500355        3.0121725743       -3.1932019937
 C         -2.9032033867        2.6408669742       -4.0176191890
 C         -2.7805570160        1.3486365175       -4.4700975736
 C         -3.7151034931        0.3842094298       -4.1267607297
 C         -4.7949812141        0.7566295727       -3.3473088400
 C         -4.9260327460        2.0465755365       -2.8943013411
 C         -1.2720980484        1.9594306201        1.9313086575
 C         -0.3638076265        0.9919030302        2.2820456142
 C         -0.6139348882        0.1141114921        3.3212001323
 C         -1.8345865666        0.1821516947        3.9667217259
 C         -2.7663478151        1.1222497240        3.5967594008
 C         -3.5624954441       -1.0282876315       -4.5957638391
 O         -3.8901737231       -1.9981979759       -3.5970390958
 C          0.4214536490       -0.8778628493        3.7429343387
 O          0.1039791595       -2.2200099899        3.3949779130
 C         -3.2190422932       -3.2346866535       -3.8137673809
 C         -3.4575631559       -4.2171098635       -2.7101567488
 C          0.2013986846       -2.4599073899        1.9982098613
 C         -0.3379067574       -3.8089907333        1.6322784464
 N         -2.6102021029       -4.1844657136       -1.6893167072
 C         -2.8051520053       -5.0542782057       -0.6952228636
 C         -3.8797813971       -5.9322128675       -0.6790338378
 C         -4.7540324606       -5.9477067306       -1.7313670848
 C         -4.5343820013       -5.0741711421       -2.7687496818
 C          0.0412804071       -4.9160992144        2.3580810193
 C         -0.5410368591       -6.1303758219        2.0860119096
 C         -1.4873651884       -6.1872406761        1.0986576028
 C         -1.8182349360       -5.0317248604        0.4031911461
 N         -1.2428456303       -3.8554793099        0.6615383825
 H         -6.8173155982        1.3475998315        3.3173770102
 H         -7.9049564422        0.0576334069        2.7918295776
 H         -8.2786059508        1.7314027693        2.4168130045
 H         -8.4966999373        1.0070889393       -0.0113701698
 H         -7.9768517452       -0.6313004363        0.3621048153
 H         -7.1158474564        0.3071859921       -0.8547892109
 H         -5.7687726646        2.3197387001       -0.1889113013
 H         -5.4617042741        2.6757280348        1.5102466236
 H         -7.0347483783        3.0216307298        0.7978741044
 H         -6.0799923319       -0.9139766190        3.1449178726
 H         -4.6248313060        0.5463483898       -0.5703000200
 H         -4.1992914817       -1.2137952545       -5.4666394330
 H         -2.5267352529       -1.1979303497       -4.9060063919
 H         -5.5251055992        0.0147201619       -3.0823268422
 H         -2.5996823246       -4.1166251419        2.8382273543
 H         -2.8467700589       -4.1741327072        4.5699582402
 H         -2.1544573552       -2.7299202849        3.8361629794
 H         -4.6481029219       -3.0664389538        5.6722924020
 H         -5.7748480899       -2.0011425299        4.8522215079
 H         -4.1158986082       -1.4798196854        5.1326430362
 H         -5.1947821596       -5.0452582099       -3.6181483759
 H         -3.5352219055       -3.6441699035       -4.7785968338
 H         -2.1448747104       -3.0263936458       -3.8703974633
 H         -4.0451471231       -6.5564567720        0.1809170296
 H         -5.5961358168       -6.6201435857       -1.7422034650
 H         -1.9606790678       -7.1199292579        0.8469037129
 H         -0.2656865264       -7.0118146855        2.6408822142
 H          0.7684823767       -4.8137702499        3.1447006652
 H         -0.3742822997       -1.6859525589        1.4817854566
 H          1.2449495924       -2.3502589223        1.6882815203
 H          4.3869743281       -1.7177614245       -2.7441600761
 H          3.6429512186       -1.3324192779       -4.2952215725
 H          5.0064889702        0.7927912098       -4.3390140390
 H          4.9127965911        1.8971602123       -3.0000834542
 H          7.0463945377        0.6616816228       -2.8942788123
 H          6.2039260561       -0.8631916848       -2.9057425705
 H          6.9079798345       -0.6711142192        0.6215319818
 H          7.5060800794       -1.3152712062       -0.9019544905
 H          7.3220402532        1.5361844308       -0.0996590664
 H          6.2682134999        2.3153005915       -1.2436462018
 H          5.6245410602        2.6598109140        1.2465313399
 H          5.2442830051        0.9493149019        1.3032096765
 H          1.9807551019        2.5860543725        1.0264027214
 H          3.3668311696        3.0843995791        1.9973118807
 H          4.5431999839        3.2237806310       -1.5286685911
 H          4.3513281453        4.1724562930       -0.0828758201
 H          1.8982299794        4.1075262271       -0.3253125955
 H          2.5953628352        4.7087173828       -1.8098415311
 H          1.7069242367        2.9736716363       -4.0329545859
 H          3.3311021090        2.9512503790       -3.4305789144
 H          1.4966944555        0.4938023065       -3.3472219431
 H          2.5881679994        0.8096684778       -4.6808464568
 H          1.3947716691       -0.6411992702        3.3016533776
 H          0.5474353207       -0.8412818852        4.8295795543
 H          0.5562943424        0.8888816269        1.7378064692
 H         -1.0234001972        2.6536952797        1.1515006035
 H         -2.0311205968       -0.4923152054        4.7824675260
 H         -3.7149511209        1.1659399582        4.0995359330
 H         -3.6966719673        4.9706907862        1.8276001062
 H         -2.0349807649        4.4278568840        1.8602010468
 H         -2.4072916667        3.1511749309       -0.2701487478
 H         -4.0946119713        3.5272571556       -0.2299243641
 H         -1.9083385364        5.6403450973       -0.4650725218
 H         -3.6257092140        5.9449106803       -0.5038738860
 H         -2.0535340781        4.2974755323       -2.5338329457
 H         -2.7910460708        5.8642028802       -2.8374185715
 H         -6.2803735944       -3.7073946153        3.0200612571
 H         -5.2703071679       -4.8547147279        3.9020501500
 H         -4.9600141110       -4.5347679629        2.1971899591
 H         -2.6730346565       -2.6596839505        1.3468455437
 H         -2.1046523451       -2.1569337840       -0.8534398187
 H         -3.0880181169       -1.0608766624       -1.7964112230
 H         -2.1800402766        3.3783859989       -4.3133141436
 H         -1.9364023014        1.0705422322       -5.0768134082
 H         -5.7803812778        2.3331775715       -2.3096152135
 H         -0.0847672979        3.0428422118       -2.7869936029
 H          0.0469901762        3.5819533234       -1.1245868219
 H         -2.3182784834        1.5121950893       -1.9235487964
 C         -0.5632921663       -2.7723579847       -6.3067299263
 O         -0.5014579686       -1.8767778940       -5.2328048915
 H         -0.7312349257       -3.7903207194       -5.9492846644
 H          0.3592777337       -2.7374793894       -6.8898658130
 H         -1.3948072916       -2.4901114856       -6.9541272186
 H          0.2256494239       -2.1343332950       -4.6099635475
 C          4.1423152136       -4.8851782985       -3.0568904750
 O          5.2171593268       -3.9870727991       -3.1073360634
 H          3.9539706118       -5.2804916087       -4.0556764977
 H          3.2422584859       -4.3740063672       -2.7083941951
 H          4.3676504180       -5.7204297225       -2.3894969926
 H          5.4650353921       -3.7184605538       -2.1852997471
 C          3.8976314775       -2.4818320119        3.0625283933
 O          4.4101223706       -1.4637071530        3.8746742901
 H          2.8732918075       -2.7189742815        3.3560806627
 H          4.5095511233       -3.3768916387        3.1825703163
 H          3.9210961480       -2.1773177084        2.0124471449
 H          3.9184829400       -0.6192386338        3.6992847639
 C         -6.3869936643       -2.8954780658       -1.0105053509
 O         -6.3748140878       -2.0055763853       -2.0896139218
 H         -5.5038036377       -2.7580221493       -0.3826462298
 H         -6.4238552675       -3.9249409435       -1.3700094468
 H         -7.2774620672       -2.7113641570       -0.4087663557
 H         -5.5204644570       -2.0767415585       -2.5882453042
 C          3.2875298255        3.7151599202        5.8102869263
 O          2.7521334706        3.6713860606        4.5185383802
 H          4.3594853587        3.5087977537        5.7879093844
 H          2.7901232081        2.9892575926        6.4580861103
 H          3.1336226312        4.7139725572        6.2213199154
 H          2.8480793862        2.7596250903        4.1401818821
 C          0.5324852007        6.4597241760       -0.1447251274
 O          0.2028952670        5.2681567026        0.5108135970
 H         -0.0679414413        7.2861708371        0.2423969559
 H          0.3245665866        6.3440243574       -1.2097810652
 H          1.5935004468        6.6884303352       -0.0205362119
 H          0.4294398639        5.3326333400        1.4738686393
 C          0.1704381120       -5.5978927140       -2.2425472096
 O          0.2302531805       -5.0880728728       -3.5426592797
 H         -0.1840311909       -4.8289988113       -1.5513503455
 H          1.1556124825       -5.9494247436       -1.9297095127
 H         -0.5244033060       -6.4384943079       -2.2185089552
 H          0.7377924553       -4.2363976897       -3.5365153465
 C          2.6245259310       -4.5345573100        0.2499595068
 O          3.8287943155       -5.1778986879       -0.0496914358
 H          1.8149104450       -5.2640176577        0.2166182763
 H          2.4162698445       -3.7395148502       -0.4710522014
 H          2.6650910017       -4.1133600310        1.2548306267
 H          4.5602145847       -4.5091144932       -0.1184775151
 C          7.6062456631       -2.6201050261        2.4684377254
 O          7.1305124549       -1.3535372287        2.8260389606
 H          7.6852847793       -3.2612949469        3.3489799344
 H          8.5967330607       -2.5112937107        2.0241696095
 H          6.9439768193       -3.0865304046        1.7347176463
 H          6.2111215811       -1.4252113063        3.1929700324
 C          1.0566319174        0.7651537033       -7.1116778160
 O          0.1265247867        0.8136016116       -6.0661272661
 H          1.4057929504        1.7778595122       -7.3197243392
 H          0.5923066857        0.3608374010       -8.0136193799
 H          1.9185447540        0.1513554018       -6.8393966182
 H         -0.1005087903       -0.1047201947       -5.7726471725
 C          3.3864018696       -3.2794081626       -6.2105553520
 O          4.5546483692       -2.7241104644       -5.6753972506
 H          3.1085223993       -2.7225666326       -7.1065615503
 H          2.5683243970       -3.2150748699       -5.4890650973
 H          3.5510432339       -4.3235500650       -6.4850053143
 H          4.7927184015       -3.1819691656       -4.8290794386
 C          8.4317327846       -5.4167840516       -1.7451138610
 O          8.5273291962       -4.1083116485       -1.2612940742
 H          7.6832089698       -5.4782376792       -2.5389586481
 H          8.1657612045       -6.1031234781       -0.9379193857
 H          9.3999468301       -5.7125090238       -2.1517610380
 H          7.6498531655       -3.8201393605       -0.8950535736
 C          1.4043492469       -3.3451043921        6.5190793557
 O          0.2224319494       -3.6514185262        5.8380510922
 H          1.4619302359       -2.2723881845        6.7170904239
 H          2.2743332034       -3.6591632868        5.9373454754
 H          1.4083091296       -3.8774858498        7.4713655775
 H          0.2146878694       -3.2023219508        4.9541120664
 C          6.2316000524        1.9051021108        4.0257017790
 O          7.2200078747        1.5400057869        3.1040240109
 H          6.1906931916        2.9936856453        4.0839849443
 H          6.4682536050        1.5089852510        5.0156028868
 H          5.2535615883        1.5350815983        3.7093606244
 H          7.2491338557        0.5547395504        3.0117804633
 C          9.6382998675        3.4259695400        1.1828789407
 O          8.2479192144        3.5275103532        1.2890896208
 H          9.9877562650        4.1464010110        0.4416109005
 H          9.9268927996        2.4230083369        0.8600956103
 H         10.1107091740        3.6525170270        2.1414408793
 H          7.9047941539        2.8629725337        1.9385222015
 C          1.4901308460        6.8296194534        3.4879826886
 O          0.9327633762        5.5537995454        3.3319858297
 H          0.8310845069        7.5655040734        3.0242741282
 H          2.4679007904        6.8822908302        3.0033443079
 H          1.5925770516        7.0727910010        4.5480922899
 H          1.5359339823        4.8783066699        3.7315110608
 C         -1.7080973691       -0.9963790964        7.5356315623
 O         -2.0888872550       -1.9071234031        6.5455856413
 H         -0.9023256386       -0.3538119154        7.1741586889
 H         -1.3832643115       -1.5203572518        8.4372194631
 H         -2.5665857566       -0.3721746403        7.7854144541
 H         -1.3235210730       -2.4928325234        6.3102799480
 C         -2.6419801259       -5.0597779012        7.5020295982
 O         -1.9104933896       -5.5186505547        6.4019406582
 H         -3.0270786638       -4.0545012026        7.3157569486
 H         -2.0181173189       -5.0521999928        8.3986109345
 H         -3.4849379455       -5.7323383024        7.6676483863
 H         -1.1502815905       -4.9105992778        6.2170270896
 C          6.3534475459        0.2537112455       -6.7205041157
 O          4.9905856149        0.0313512021       -6.4929640754
 H          6.7278524662       -0.4199296538       -7.4947165406
 H          6.9242951427        0.1101233685       -5.8003447412
 H          6.4915025170        1.2818110416       -7.0581484373
 H          4.8357286060       -0.9135073089       -6.2382159027
 C          3.4554556528       -0.2191592492        6.7260721961
 O          2.3457462616        0.3517500222        6.0954942655
 H          4.2871435655        0.4884218216        6.7518464126
 H          3.7669096532       -1.1269525604        6.2031060687
 H          3.1846288241       -0.4773099957        7.7508492005
 H          2.5717045217        0.5709081353        5.1535256649
 C         -0.1482595113        2.8789485690        5.3507669928
 O         -0.1835608526        1.8257668152        6.2733140768
 H          0.4737416217        3.6918335925        5.7299561078
 H         -1.1604218153        3.2548914082        5.2028253284
 H          0.2386408176        2.5420971808        4.3863803542
 H          0.6756873065        1.3328804059        6.2623752394
 C         -3.5107589732        3.1232081908        7.0494367111
 O         -2.8276596087        1.9962336420        7.5176382824
 H         -3.6850852049        3.0432117084        5.9746577059
 H         -2.9480301168        4.0338432578        7.2660928631
 H         -4.4766151718        3.1834501518        7.5529083504
 H         -1.9283051927        1.9369628528        7.1029950312
 C          0.3574043511        4.4394940009       -6.0110982610
 O         -0.1961013303        3.5333100374       -5.1023697007
 H         -0.1835368969        4.4065487626       -6.9594264781
 H          1.4124382965        4.2141210464       -6.1833826119
 H          0.2765729114        5.4453083659       -5.5963945371
 H         -0.0931212830        2.6050589542       -5.4370645748
 C          8.0359037711       -2.7375570883       -4.5541499834
 O          8.7127623938       -2.1907624336       -3.4590944535
 H          6.9953035937       -2.9418155597       -4.2940489826
 H          8.5186589633       -3.6615732185       -4.8800955838
 H          8.0589613854       -2.0237758040       -5.3782344679
 H          8.6972990262       -2.8301487742       -2.7028883413
 C         -6.3823064510        4.1441272827        4.2171722218
 O         -5.4462956253        3.1274770447        4.4287934683
 H         -7.1266232984        4.1092218412        5.0140370555
 H         -6.8880223190        4.0109401905        3.2582153338
 H         -5.8949363586        5.1209689101        4.2332455968
 H         -4.7732190945        3.1219961301        3.6998779067
 C         -5.5962008633        0.3424994415        6.8462690517
 O         -5.9131441043        0.4371827218        5.4880947400
 H         -6.2101041225        1.0289900911        7.4334768422
 H         -4.5396798361        0.5679089527        7.0034613302
 H         -5.7901779961       -0.6758878309        7.1856693754
 H         -5.7617927806        1.3625564882        5.1639128935
 C          4.4300715099        3.6289578859       -6.1218037538
 O          3.5351234861        2.5889438322       -6.3940050832
 H          5.1681943974        3.7199605455       -6.9215573937
 H          4.9390287958        3.4568773351       -5.1714695768
 H          3.8749397521        4.5651799758       -6.0524593841
 H          4.0179864976        1.7235642151       -6.4514038740
 C          9.9666793717        0.8780340886       -2.0265812409
 O          9.2664125597        0.6471862223       -3.2149977823
 H         10.9423273107        0.3877911233       -2.0578673234
 H          9.4002584458        0.5104932180       -1.1680347679
 H         10.1193661419        1.9520190514       -1.9105804123
 H          9.1046910745       -0.3239362036       -3.3336100966
 C         -8.2333868941       -0.0426712221       -4.5403250566
 O         -8.1519957419        0.0409682859       -3.1471053478
 H         -8.6838210879       -0.9917247151       -4.8399421493
 H         -7.2426071912        0.0523812443       -4.9907033078
 H         -8.8615716494        0.7721281626       -4.9037272048
 H         -7.5911533307       -0.6932600629       -2.7890538348
 C          7.6053896890        3.3520495003       -4.0637620198
 O          6.3731037466        3.7148056571       -3.5092538858
 H          8.1421797416        2.6719968850       -3.3990693523
 H          8.2159168706        4.2382161775       -4.2499505892
 H          7.4309175956        2.8424954270       -5.0121570739
 H          6.5075070217        4.1322203670       -2.6194745589
 C         -6.7419045193        6.5406599601       -1.6839564598
 O         -6.2520026400        5.4011757330       -1.0356919188
 H         -7.5511323129        6.9660840737       -1.0887874296
 H         -7.1320557441        6.2823208269       -2.6714111100
 H         -5.9532321615        7.2891776633       -1.7883201409
 H         -5.5346601352        4.9873921653       -1.5801005365
 C          6.5223692119        6.1639441194       -0.5261793555
 O          6.7801032324        4.8268665359       -0.8403281127
 H          7.4579270420        6.7180491721       -0.4212756495
 H          5.9459424652        6.2374294742        0.3989585788
 H          5.9418208273        6.6075670521       -1.3366672230
 H          7.2901808578        4.3912547851       -0.1107304534
 C         -2.1420629056       -8.6365198637        4.6102940519
 O         -2.7417711730       -7.3946464117        4.3781745121
 H         -2.4737385065       -9.0470613990        5.5666996563
 H         -1.0535433554       -8.5440440680        4.6088553599
 H         -2.4351664568       -9.3230451533        3.8143950815
 H         -2.4661204624       -6.7456614002        5.0732167064
 C         -5.4188672180        7.2156496754        1.9978132302
 O         -5.9338753042        5.9280050084        1.8163228674
 H         -6.0719666997        7.9598165028        1.5365260823
 H         -4.4155391022        7.2933001581        1.5729993534
 H         -5.3587843825        7.4213841378        3.0673375640
 H         -6.0368203391        5.7269545919        0.8505040739
 C         -2.6229217215        5.7566117407        4.4549875443
 O         -1.9114140344        6.4083400889        3.4428252240
 H         -2.1289078314        5.8858117281        5.4206072209
 H         -2.7207481106        4.6930826908        4.2283541372
 H         -3.6216360366        6.1905262475        4.5137908654
 H         -0.9706975660        6.0928945395        3.4138019340
 C         -5.6545844702       -7.8908975774        2.3118091289
 O         -4.4263118923       -7.2832229897        2.0377335783
 H         -6.1640228064       -7.3764019082        3.1297622770
 H         -5.5114611037       -8.9422284200        2.5715688302
 H         -6.2801520863       -7.8334724319        1.4196779296
 H         -3.8387278046       -7.3107912559        2.8355053653
 C         -2.5319746320       -7.0462002860       -4.8187850838
 O         -2.0726336249       -5.7671774359       -5.1451526862
 H         -2.8044524171       -7.0988250998       -3.7621527968
 H         -1.7662973086       -7.7940346457       -5.0370398449
 H         -3.4162731967       -7.2648556514       -5.4191075212
 H         -1.2826108425       -5.5361780505       -4.5924532777
 C         -6.3662262588        3.9837571131       -5.5829710953
 O         -6.3132042604        4.9066755855       -4.5341023293
 H         -6.5104780799        2.9715737058       -5.1978658630
 H         -5.4480612802        4.0233973716       -6.1736589513
 H         -7.2092545123        4.2358432767       -6.2279381691
 H         -5.5500256714        4.7018654592       -3.9346644445
 C         -8.7224774626        3.6276671659       -2.6892167115
 O         -9.0782555064        2.5241502433       -1.9071876407
 H         -9.1148616606        4.5313015899       -2.2208606988
 H         -9.1452495749        3.5438263243       -3.6928288347
 H         -7.6364634550        3.7149040604       -2.7545158015
 H         -8.7832948634        1.6812797433       -2.3388129963
 C         -9.2304021660        4.7375853359        1.0237084323
 O         -9.3057859570        3.3473378355        0.8958242725
 H        -10.0983703660        5.2114393469        0.5604069104
 H         -8.3164955410        5.1170750468        0.5621990571
 H         -9.2169780477        4.9920764925        2.0844547621
 H         -9.2781080491        3.0840584840       -0.0603318185
