# Supplementary material for: Modulation of Lanthanide Luminescence with the Mechanical Bond: Antenna‐Emitter Confinement in a Compact [2]Rotaxane
Source: Angew Chem Int Ed Engl. 2025 Jun 16;64(32):e202505666. doi: 10.1002/anie.202505666 (PMC12322636; doi:10.1002/anie.202505666)
Supplement: Supplementary file 2 — Supporting Information [file ANIE-64-e202505666-s001.zip › xyz/CREST/explicit solvation/STRUC14/STRUC14_QCG_input.xyz]

160
	Energy:     735.6566655
C          0.54579        0.37862        0.79839
C          1.12893        0.65163        2.12775
C          3.22369        2.48848        0.48880
C          3.11862        2.02132        1.96394
N          2.58943        0.64082        2.06105
N          4.21232        1.76888       -0.38161
C          5.57496        2.01460        0.17302
C          3.13542       -0.15011        3.17475
C          6.68943        1.23316       -0.53348
C          4.45225       -0.75513        2.74688
N          4.39562       -1.56131        1.48308
N          6.41667       -0.21429       -0.48234
C          6.76759       -0.81492        0.82061
C          5.80358       -1.97046        1.16791
C          4.07283        2.35187       -1.75909
C          7.07362       -0.93704       -1.59408
C          3.62391       -2.84034        1.64616
C          3.09972        1.60436       -2.65167
O          2.74906        0.32495       -2.39843
O          2.76565        2.10919       -3.71162
C          3.02866       -3.39047        0.35534
O          2.91871       -2.63986       -0.75601
O          2.52081       -4.49985        0.36217
C          6.04990       -1.54202       -2.47844
O          6.41454       -2.17919       -3.45321
O          4.73250       -1.42722       -2.24006
N          1.19093       -0.23001       -0.20235
N          0.32301       -0.37899       -1.19875
N         -0.87006        0.11924       -0.88501
C         -0.71393        0.69277        0.33645
C         -1.99852        0.39659       -1.84367
C         -3.18661       -0.55016       -2.30170
C         -4.47603       -0.37141       -1.73237
C         -5.61897       -1.11612       -2.14350
C         -5.46434       -2.03193       -3.20557
C         -4.24991       -2.19331       -3.89266
C         -3.13127       -1.43601       -3.42668
C         -4.21393       -3.20472       -5.09446
C         -2.88074       -3.23080       -5.88530
C         -5.30556       -2.89601       -6.15440
C         -4.47611       -4.62048       -4.53300
C         -7.01019       -0.88196       -1.48240
C         -8.05376       -1.97252       -1.84814
C         -6.93561       -0.87275        0.06332
C         -7.54130        0.47999       -1.96468
Eu         3.54701       -0.55288       -0.53711
C         -3.41399        1.34561        4.61744
C         -2.51130        0.66318        3.55495
C         -2.53070       -0.90345        3.53240
C         -3.21031        2.88500        4.70127
O         -3.69601        3.50039        3.55820
O         -3.26521       -1.44801        2.47207
C         -2.80585       -2.28142        1.46695
C         -3.00609        3.97134        2.48391
C         -1.60568        4.13432        2.45691
C         -0.96383        4.51633        1.27286
C         -1.69815        4.73017        0.09378
C         -3.09755        4.62462        0.13912
C         -3.74109        4.25848        1.32710
C         -1.55907       -2.95242        1.48037
C         -1.13017       -3.71209        0.37291
C         -1.91758       -3.83086       -0.78166
C         -3.18625       -3.24372       -0.75988
C         -3.61334       -2.48284        0.34421
C         -0.98890        5.08842       -1.19195
O         -1.11702        4.05964       -2.17878
C         -1.39199       -4.59192       -2.00840
O         -1.19443       -3.79779       -3.18720
C         -0.93724        4.64821       -3.45688
C         -0.60316        3.70394       -4.60429
C         -0.21700       -2.78347       -2.98591
C          0.20809       -2.00466       -4.24962
N         -0.36079        2.34921       -4.48965
C          0.00032        1.58077       -5.58171
C          0.07662        2.21811       -6.84781
C         -0.18586        3.57418       -6.97699
C         -0.51227        4.31860       -5.86081
C          0.89888       -2.65214       -5.28317
C          1.32111       -1.92132       -6.39385
C          1.03532       -0.56236       -6.49395
C          0.32647        0.09751       -5.46442
N         -0.03605       -0.64720       -4.36655
H         -7.67967       -2.97339       -1.53303
H         -8.28562       -1.99633       -2.93264
H         -9.01700       -1.79728       -1.32105
H         -8.54107        0.69335       -1.52683
H         -7.64624        0.47843       -3.07254
H         -6.85206        1.30161       -1.67965
H         -6.21846       -0.12169        0.45064
H         -6.67862       -1.87536        0.45791
H         -7.92442       -0.61436        0.49922
H         -6.30422       -2.61031       -3.54843
H         -4.59139        0.35664       -0.94529
H         -1.42031        6.06626       -1.52133
H          0.09488        5.23752       -0.99360
H         -3.69300        4.81577       -0.74477
H         -2.66230       -2.24206       -6.34091
H         -2.93770       -3.97311       -6.71508
H         -2.02166       -3.54129       -5.28668
H         -3.76088       -4.84536       -3.72085
H         -4.36578       -5.40222       -5.31559
H         -5.50118       -4.71108       -4.11528
H         -0.69750        5.38166       -5.97635
H         -1.87305        5.18953       -3.72325
H         -0.08983        5.37890       -3.44019
H          0.32319        1.69814       -7.75956
H         -0.12802        4.05543       -7.94724
H          1.40029       -0.05256       -7.37365
H          1.88017       -2.40425       -7.18762
H          1.13119       -3.70706       -5.22633
H         -0.69401       -2.07111       -2.31844
H          0.70207       -3.20394       -2.52836
H          5.01408        2.36053       -2.33417
H          3.79653        3.43288       -1.71951
H          5.81751        3.10202        0.12743
H          5.63456        1.72503        1.22540
H          7.67150        1.46463       -0.06337
H          6.77459        1.58763       -1.57723
H          7.73133       -1.76460       -1.24913
H          7.71082       -0.27197       -2.21804
H          7.81066       -1.19893        0.80582
H          6.83864       -0.06958        1.62829
H          6.24459       -2.49636        2.04713
H          5.82154       -2.68955        0.31863
H          2.75866       -2.73374        2.32144
H          4.25562       -3.63220        2.11161
H          5.10482        0.11494        2.65251
H          4.83483       -1.37831        3.58765
H          2.48345       -0.99837        3.45842
H          3.23132        0.45740        4.10227
H          2.44877        2.73758        2.49529
H          4.07355        2.14979        2.50950
H          2.21054        2.42963        0.03447
H          3.47980        3.57508        0.52265
H         -0.44618       -5.12414       -1.77871
H         -2.12098       -5.39649       -2.24540
H         -0.16572       -4.19516        0.40696
H         -0.89080       -2.89986        2.32164
H         -3.84071       -3.36028       -1.60432
H         -4.57069       -2.01669        0.31663
H         -2.88114       -1.30551        4.50710
H         -1.48046       -1.22248        3.44616
H         -1.48160        0.96137        3.84696
H         -2.69848        1.07179        2.54425
H         -3.13327        0.93263        5.61097
H         -4.48510        1.12446        4.43312
H         -2.15076        3.13112        4.91385
H         -3.78273        3.28546        5.56768
H         -6.33040       -2.91630       -5.73475
H         -5.29154       -3.66731       -6.96071
H         -5.13629       -1.90753       -6.62980
H         -2.23223       -1.53538       -3.96456
H         -1.53730        0.77790       -2.76226
H         -2.51410        1.25498       -1.38172
H         -0.98968        3.95581        3.32449
H          0.11383        4.61969        1.27236
H         -4.82038        4.16303        1.34279
H          0.69612        1.37226        2.85988
H          0.76695       -0.28666        2.58756
H         -1.41677        1.33255        0.83440
