# Supplementary material for: Modulation of Lanthanide Luminescence with the Mechanical Bond: Antenna‐Emitter Confinement in a Compact [2]Rotaxane
Source: Angew Chem Int Ed Engl. 2025 Jun 16;64(32):e202505666. doi: 10.1002/anie.202505666 (PMC12322636; doi:10.1002/anie.202505666)
Supplement: Supplementary file 2 — Supporting Information [file ANIE-64-e202505666-s001.zip › xyz/CREST/explicit solvation/STRUC5/MeOH chelate/nsolv12_crest_best.xyz]

  238
        -39.29708841
 C          0.6153883312        0.7157150169       -1.2802669884
 C          0.2326534324        1.5692625698       -2.4317795313
 C         -2.6212744632        2.2622524159       -3.3599392502
 C         -1.5496014182        1.5900778466       -4.2081082889
 N         -0.5757083638        0.7882618170       -3.4057575725
 N         -3.5144841741        1.3320484592       -2.5731750441
 C         -4.4909188021        0.6142548563       -3.4624049807
 C          0.2816217605       -0.1647598164       -4.1607764500
 C         -5.0382670029       -0.6386075328       -2.7997159974
 C         -0.4477564686       -1.4537970311       -4.4994864837
 N         -1.0522893299       -2.0890696398       -3.3024500605
 N         -3.9341969288       -1.6130584624       -2.4611742618
 C         -3.4826912844       -2.3027037916       -3.7323963715
 C         -2.1583040402       -3.0254033411       -3.6224878020
 C         -4.2548307026        2.1359260776       -1.5267564013
 C         -4.4118825651       -2.6035788741       -1.4286159323
 C         -0.0994614773       -2.6075462399       -2.2827482937
 C         -3.2807709696        2.5890748675       -0.4653736249
 O         -2.2501966976        1.7948103100       -0.2858119236
 O         -3.5039564915        3.6238150184        0.1736978631
 C         -0.8458638719       -3.0094544773       -1.0390321958
 O         -1.7843279640       -2.2078093633       -0.6179202229
 O         -0.5525667091       -4.0727800072       -0.4919858566
 C         -4.8502711745       -1.8924341127       -0.1642300085
 O         -5.7060130268       -2.4157912786        0.5578735101
 O         -4.2759356200       -0.7375360767        0.0851503877
 N         -0.2030316341       -0.1886176387       -0.6465017643
 N          0.4331034729       -0.7930448007        0.2942886138
 N          1.6820008025       -0.3081906763        0.3230861644
 C          1.8266417608        0.6674619967       -0.6496177573
 C          2.5761150528       -0.5371120992        1.4561769609
 C          3.9937081823       -0.1336361485        1.2276974225
 C          4.3595256094        1.1971584065        1.3091587044
 C          5.6825643167        1.5885446783        1.1785719646
 C          6.6252646658        0.6086217508        0.9041814538
 C          6.2905297970       -0.7331700603        0.7977580585
 C          4.9617029791       -1.0846026194        0.9649845235
 C          7.3705047508       -1.7746006987        0.4703007658
 C          7.8077547019       -1.5928565102       -0.9927170121
 C          6.8452640621       -3.2116387114        0.6575256110
 C          8.5812799838       -1.5850511659        1.4041617859
 C          6.1312510380        3.0466020753        1.3612229896
 C          6.7256916121        3.5699130380        0.0430276859
 C          4.9559284309        3.9550140946        1.7684951155
 C          7.1957523715        3.1140911454        2.4724126143
 Eu        -2.5158186633       -0.2451499524       -0.9815043466
 C          2.5302133227       -4.4031512891        2.2918718776
 C          1.4039768281       -3.9653836109        3.2210344781
 C          1.9003145072       -3.6258972729        4.6210989422
 C          2.0268012541       -4.9372078023        0.9570282029
 O          3.0854502087       -5.2244203148        0.0432473025
 O          2.8672260461       -2.5815864817        4.6455099348
 C          2.3662612995       -1.2759281115        4.5608790728
 C          3.4420986810       -4.1974827350       -0.8408060755
 C          2.8755465756       -2.9250555098       -0.8761116011
 C          3.2944480042       -1.9930088922       -1.7958430946
 C          4.2894519209       -2.2782471811       -2.7094412070
 C          4.8596405037       -3.5409717271       -2.6862887535
 C          4.4459608496       -4.4799331623       -1.7702423874
 C          1.0150443595       -0.9329841078        4.4798132029
 C          0.6354509423        0.3784096723        4.3108177988
 C          1.5732769727        1.3899021982        4.2039432282
 C          2.9135216941        1.0702758758        4.3561140204
 C          3.3017562743       -0.2374936592        4.5337713493
 C          4.6864908664       -1.2743030549       -3.7449209021
 O          4.2368024709        0.0563435430       -3.4845258645
 C          1.1317414216        2.7902293461        3.9145451447
 O         -0.0595945108        2.8549270055        3.1353769307
 C          5.0094664371        0.7392154926       -2.5013282364
 C          4.6658257699        2.1985595051       -2.4420914818
 C          0.1347655670        2.5380265280        1.7600602443
 C          0.8204081918        3.6293866213        0.9936666035
 N          3.8105111129        2.6060324579       -1.5092117980
 C          3.4224079611        3.8863426888       -1.5195402123
 C          3.9271709978        4.7888944925       -2.4492627565
 C          4.8193789203        4.3643322982       -3.3963047264
 C          5.1835847539        3.0411267201       -3.3994656499
 C          0.3168596829        4.9047812573        1.0910744986
 C          0.9048452858        5.9166840983        0.3761685229
 C          1.9476651094        5.6011513502       -0.4507698341
 C          2.3836581592        4.2837907127       -0.5433832151
 N          1.8560690814        3.3162253275        0.2180478847
 H          5.9818855231        3.5363032286       -0.7497463453
 H          7.5786584985        2.9712081102       -0.2724077873
 H          7.0588473762        4.6017079707        0.1470452499
 H          8.0812859200        2.5375088243        2.2103666864
 H          6.8011004540        2.7163148461        3.4066398502
 H          7.5092647880        4.1422290216        2.6492042620
 H          5.2875594327        4.9840104598        1.9011239696
 H          4.5121530973        3.6254889961        2.7066374620
 H          4.1820564421        3.9552146136        1.0051065843
 H          7.6487746956        0.9015103058        0.7624166929
 H          3.5845253460        1.9301028070        1.4361037614
 H          5.7730142258       -1.2568192767       -3.8746499115
 H          4.2583605864       -1.5631754639       -4.7106124933
 H          5.6266156623       -3.7834322796       -3.4017518586
 H          6.9626190456       -1.7334185538       -1.6646433039
 H          8.5778811617       -2.3139782626       -1.2634963898
 H          8.2064441572       -0.5933832033       -1.1609781640
 H          9.3341880593       -2.3513908673        1.2237793549
 H          8.2756134824       -1.6524126873        2.4475505219
 H          9.0562115091       -0.6172497301        1.2538919479
 H          5.8539137752        2.6528526594       -4.1467853481
 H          4.8275877292        0.2684282375       -1.5314911255
 H          6.0711012744        0.6138465838       -2.7343071255
 H          3.6074285060        5.8144263625       -2.4480931818
 H          5.2111262118        5.0460956217       -4.1334056152
 H          2.4146671654        6.3760189570       -1.0301651313
 H          0.5345367410        6.9265107545        0.4426674714
 H         -0.5513189569        5.0864835894        1.7012024814
 H          0.6943338315        1.6022973797        1.6885944793
 H         -0.8559447676        2.3523199977        1.3293573935
 H         -5.0381381087        1.5214447829       -1.0669909224
 H         -4.7431656408        3.0009190701       -1.9937674705
 H         -5.2980696860        1.3085170932       -3.7239444682
 H         -3.9930236093        0.3647151062       -4.4024528609
 H         -5.7722999110       -1.1454808753       -3.4405482151
 H         -5.5739012616       -0.3761312705       -1.8792122830
 H         -3.6027592965       -3.3035528773       -1.1914471632
 H         -5.2478009525       -3.1850373688       -1.8350334115
 H         -4.2743986913       -2.9919588650       -4.0404275239
 H         -3.4108457973       -1.5553931469       -4.5233784810
 H         -1.9115214286       -3.5705545511       -4.5393488475
 H         -2.2148118552       -3.7791732632       -2.8333273408
 H          0.6255954227       -1.8335001057       -2.0383093770
 H          0.4440565497       -3.4596236032       -2.6932459813
 H         -1.2479233539       -1.2468650585       -5.2141474085
 H          0.2187928590       -2.1766710663       -4.9795129309
 H          1.1641777916       -0.3884578215       -3.5554219871
 H          0.6553347314        0.3353033580       -5.0597979086
 H         -0.9795520182        2.3337161031       -4.7735523551
 H         -2.0081375756        0.9275497016       -4.9447195054
 H         -2.1550711976        2.9467187436       -2.6487437617
 H         -3.2654774183        2.8885076298       -3.9850784903
 H          0.9283519005        3.3168988402        4.8526104426
 H          1.9126147745        3.3490739639        3.3890157283
 H         -0.4073319697        0.6404291777        4.2600092111
 H          0.2591023275       -1.6957925378        4.5303762697
 H          3.6512696368        1.8521754377        4.3046363115
 H          4.3435309675       -0.4918276002        4.6145320511
 H          2.3934581859       -4.5007687201        5.0603245606
 H          1.0855692138       -3.3675964614        5.3067943438
 H          0.6486048055       -4.7589315067        3.2749373441
 H          0.8877906340       -3.1024831001        2.7869738803
 H          3.1363674366       -5.1756340667        2.7783436813
 H          3.2248446113       -3.5747629009        2.1249203448
 H          1.3074699270       -4.2632397810        0.4842735956
 H          1.4816294566       -5.8763291920        1.1083275626
 H          6.4809043605       -3.3658405912        1.6724760937
 H          7.6337031700       -3.9399524379        0.4720615401
 H          6.0345281243       -3.4272087542       -0.0351637770
 H          4.6602800788       -2.1111181067        0.8828139852
 H          2.5152076911       -1.5874303344        1.7378581632
 H          2.1673776394        0.0233079231        2.2931207203
 H          2.1029840506       -2.6577761519       -0.1821293408
 H          2.8532214918       -1.0148531588       -1.8113179835
 H          4.8871219024       -5.4606299303       -1.7562105131
 H         -0.3351565196        2.4243680924       -2.0608184011
 H          1.1179083342        1.9740640534       -2.9305592448
 H          2.6718597670        1.3019238086       -0.8158772933
 O         -1.9838543341       -0.1319849098        1.3606742547
 H         -2.5817808213        0.6165988684        1.7835314903
 C         -2.0368537519       -1.3932136790        2.1214665138
 H         -1.3838840454       -2.1107551493        1.6221700624
 H         -3.0590801044       -1.7752053695        2.1288998057
 H         -1.6913997629       -1.2300880527        3.1436442398
 C         -3.2773756814       -4.7644678998        1.7806931289
 O         -1.9139296857       -4.5254773565        1.9868772624
 H         -3.4212419381       -5.6786506794        1.2009765346
 H         -3.7427272158       -3.9246967405        1.2602240062
 H         -3.7655379683       -4.8845227322        2.7489178828
 H         -1.4571016725       -4.3755519378        1.1189917119
 C         -2.4174223472        6.9795979082       -0.5417492991
 O         -2.0484816510        5.7612268995       -1.1193780315
 H         -3.4851970784        7.1610919898       -0.6836308029
 H         -1.8582581845        7.7822875903       -1.0246297238
 H         -2.1854642111        6.9822946152        0.5261620288
 H         -2.5327068580        5.0172798481       -0.6762547872
 C          1.3912928848       -6.5191008405       -2.3530322482
 O          0.0183269448       -6.3015550081       -2.2101369363
 H          1.8435633444       -6.7572686373       -1.3874427344
 H          1.8778006306       -5.6376783984       -2.7765785386
 H          1.5446706108       -7.3615523950       -3.0289010726
 H         -0.1485987271       -5.5529165652       -1.5774559339
 C         -2.6020064686        4.6574808081        3.5735102268
 O         -2.5485816480        5.3354635703        2.3509934030
 H         -3.6318443506        4.3883269179        3.8184195236
 H         -2.2139274016        5.3103455071        4.3563649104
 H         -1.9892982837        3.7538063532        3.5368198842
 H         -2.8747825560        4.7476093283        1.6177039953
 C         -6.3686504552       -2.0783418772        4.0802350709
 O         -5.1942881463       -1.8779121693        3.3494286924
 H         -6.7161354666       -3.1079629353        3.9688215290
 H         -7.1490991121       -1.3903141340        3.7470355860
 H         -6.1646905309       -1.8907108091        5.1354248056
 H         -5.3617865854       -2.0380547399        2.3844456185
 C         -4.9867897048        1.2609522488        2.4857817192
 O         -3.7709908816        1.9505174523        2.5868334380
 H         -4.9809441957        0.6145580707        1.6064906489
 H         -5.8243748668        1.9587557649        2.4240674821
 H         -5.1171610566        0.6367134010        3.3702007369
 H         -3.6581984991        2.5545245621        1.8090005066
 C         -3.5995964444       -6.3487369843       -2.3911900759
 O         -2.6580710166       -6.0014303728       -3.3649730936
 H         -3.5442875004       -7.4176315343       -2.1732586622
 H         -4.5968763274       -6.1200506969       -2.7699486354
 H         -3.4337175711       -5.7799907468       -1.4734154304
 H         -1.7404632888       -6.1576760457       -3.0243838176
 C          0.4407058353        5.3419854006       -3.7963680122
 O         -0.3278679267        4.4439107725       -3.0529653240
 H          1.0593938418        5.9562283587       -3.1391359343
 H         -0.2032822032        5.9850773889       -4.4002212455
 H          1.0942050850        4.7745163361       -4.4609100573
 H         -0.8869111942        4.9232048306       -2.3891982643
 C         -3.2254720348       -0.1481653521        5.4446803108
 O         -2.3519506566        0.7048847341        4.7652147334
 H         -4.0439953914        0.4185171094        5.8938907852
 H         -2.6732912107       -0.6528874713        6.2383504678
 H         -3.6301959522       -0.9003330013        4.7639716411
 H         -2.8265176922        1.1750739576        4.0335136243
 C         -2.1970476430       -3.6057776247        5.4841085279
 O         -1.2622526999       -3.2617530716        4.5044028532
 H         -2.1838835121       -4.6833114104        5.6628788505
 H         -3.2002902793       -3.2970269121        5.1806452964
 H         -1.9360653841       -3.0946308708        6.4118639747
 H         -1.4889958806       -3.7066687450        3.6473449137
 C         -6.7676251363        4.6702030977        1.4754796063
 O         -6.3696447756        3.6326048194        0.6287198399
 H         -6.5467704552        5.6390882063        1.0217225921
 H         -6.2612390321        4.5936202483        2.4406136458
 H         -7.8440837505        4.5958762709        1.6371516900
 H         -5.3886302066        3.6724657968        0.4771625547
 C         -7.6494520790        0.2096035656       -0.1223791295
 O         -7.3385049867        1.3028696656       -0.9393009966
 H         -8.0195454046       -0.6022971006       -0.7500868993
 H         -8.4244335439        0.4732721198        0.6006377051
 H         -6.7601282862       -0.1427255495        0.4039290475
 H         -7.0689784305        2.0878332999       -0.3938602927
