# Supplementary material for: Modulation of Lanthanide Luminescence with the Mechanical Bond: Antenna‐Emitter Confinement in a Compact [2]Rotaxane
Source: Angew Chem Int Ed Engl. 2025 Jun 16;64(32):e202505666. doi: 10.1002/anie.202505666 (PMC12322636; doi:10.1002/anie.202505666)
Supplement: Supplementary file 2 — Supporting Information [file ANIE-64-e202505666-s001.zip › xyz/CREST/explicit solvation/STRUC5/MeOH chelate/STRUCT5_QCG_explicitMeOH_input.xyz]

166
 energy: -249.337361766282 gnorm: 0.000335478549 xtb: 6.6.1 (8d0f1dd)
C           -0.22872073234879        0.48457449504366       -0.75494683964653
C           -1.19122894486663        0.89052719183807       -1.81560566750676
C           -4.25805578559276        1.24384948279024       -2.10572089937389
C           -3.27800549225210        0.38323738501312       -2.89760063810190
N           -2.19899370975268       -0.15488924171262       -2.05542716612730
N           -4.85047135444172        0.49475764825227       -0.98300661595463
C           -5.98441971617809       -0.30551976453595       -1.47045226842229
C           -1.54925140473932       -1.27129101087351       -2.76483697362769
C           -6.37096152610115       -1.39919266136576       -0.47631395535299
C           -2.31228395214773       -2.58047413160430       -2.58033150065619
N           -2.54268198183703       -2.87272990596499       -1.15667971742526
N           -5.20981227526489       -2.22863741842651       -0.10630238841295
C           -5.00370544744840       -3.27533584375857       -1.11921352162317
C           -3.60634625638179       -3.88471595543841       -1.02723267790061
C           -5.29716432689745        1.45735188055533        0.02709185955881
C           -5.47149286396619       -2.82533587931165        1.20657883499970
C           -1.32106914188532       -3.40527725008680       -0.54331642583896
C           -4.10537685416533        2.09592680423765        0.78582165942035
O           -3.00370869664674        1.47817926595977        0.72486007292596
O           -4.30346109006594        3.16698164936555        1.36193506753761
C           -1.34834904745749       -3.26561664150503        0.99876005223877
O           -2.37445617105507       -2.71341626653798        1.48933771039080
O           -0.38880460800160       -3.70683786101695        1.63706741562043
C           -5.34830073193666       -1.77250116103649        2.33932105909707
O           -5.88664015291347       -2.01998906822509        3.42227745203869
O           -4.70272237710680       -0.72582954541678        2.05432212918636
N           -0.61115405804752       -0.23029255533826        0.32989189438084
N            0.41358033470616       -0.36820568821255        1.12120545700695
N            1.45236762190257        0.23267646018696        0.56626023601674
C            1.11269573582489        0.77676275622618       -0.60988195690494
C            2.75423179173433        0.21235920831403        1.18922727482804
C            3.72036711174612        1.18912820891766        0.56750027519267
C            3.74779086542517        2.51197694368094        0.98787920345483
C            4.69113542487562        3.39496272474480        0.47927843799079
C            5.59608588317780        2.90925364333763       -0.45749564997213
C            5.58703286140767        1.59416446305050       -0.90450863064360
C            4.62715761724133        0.73840339743730       -0.38079397216621
C            6.65597590487701        1.13430623886375       -1.88506266032093
C            6.65948684470651        2.04890684990731       -3.11698708687573
C            6.41922863614781       -0.29872361642138       -2.36532160090277
C            8.02180378632804        1.19921054032387       -1.18517792034083
C            4.82769605519437        4.83736216596717        0.94949640078394
C            4.73004075022785        5.79354124009869       -0.24563735362219
C            3.73810194720493        5.23753619737435        1.94586463462126
C            6.19221750881980        4.99954192792969        1.63752193224019
Eu          -3.02460457769812       -0.75986608113910        0.56770343821477
C            3.23081454646792       -3.48018054119051        3.22704992569232
C            2.06684461061102       -3.25047503255009        4.18947054141644
C            2.47963124738575       -2.43552273101750        5.41954740515726
C            2.90181320623968       -4.60626404391399        2.24064361896896
O            3.78192785263860       -4.62227136863868        1.12630467449914
O            3.17176182705001       -1.23235260867072        5.13175907770377
C            2.49295070517669       -0.08980161560168        4.83948547656461
C            3.53025192251197       -3.82809518819416        0.04960894467818
C            2.41720245053994       -3.00647766761182       -0.10591219411883
C            2.26476754765925       -2.28633394001612       -1.27658125723015
C            3.19867347118171       -2.33334974812852       -2.29952352621992
C            4.31611798979313       -3.14209087066289       -2.13195677092233
C            4.47746258724181       -3.88126171263573       -0.97723369246708
C            1.12435722101555        0.00657238300851        4.61109401828597
C            0.56034882639300        1.23457634011870        4.30336867997760
C            1.33579755975130        2.38044259545809        4.20524357304141
C            2.70056149687923        2.28230762053261        4.45698116339794
C            3.27343007549526        1.06813080541679        4.77114329715608
C            2.96149403339056       -1.50911323538945       -3.53611706006494
O            2.99003306327964       -0.12875140967136       -3.18975764072431
C            0.70138582558274        3.69970790752292        3.82949133683739
O           -0.43807764039092        3.56902428116535        2.99512719146556
C            2.37360749631510        0.69324304209262       -4.16308352150161
C            2.59850343314907        2.14683221591930       -3.82314505796336
C           -0.17483681162603        3.01478571928534        1.72197067038785
C            0.20859150962898        4.02724997265426        0.67011758804891
N            1.91221448771833        2.63946892971967       -2.80260330534144
C            2.05574448340084        3.91702891273028       -2.46293188547186
C            2.92031234397472        4.76267550009977       -3.16287679196841
C            3.63647291111116        4.25302836946531       -4.23014258923918
C            3.47414245630351        2.92149686763233       -4.57628666802642
C           -0.22848671949669        5.34596794641048        0.77257413714961
C            0.08557676557527        6.22361327400779       -0.24918221454165
C            0.82625437281468        5.76344270145200       -1.32554356604147
C            1.24480751462470        4.43150452098780       -1.33619851474769
N            0.93147502338977        3.58923977721581       -0.35158298490426
H            3.73154274984402        5.73576425223128       -0.67092561296047
H            5.45147789709288        5.54840475987263       -1.01899208869689
H            4.91022664416629        6.81599946895099        0.08021963283764
H            7.00712196955083        4.83228489643975        0.93927898605416
H            6.28953161154310        4.28586150713523        2.45273712811754
H            6.29002204931628        6.00433337314110        2.04310524152507
H            3.84349118996168        6.29004182526469        2.20255779109856
H            3.82130956088316        4.65936060459337        2.86199683532831
H            2.74862449882045        5.09324318611720        1.51552886392930
H            6.35183733038810        3.57790519021449       -0.83739985609596
H            3.03649858796356        2.82706682637115        1.73220060820857
H            3.72404188821680       -1.71906105027550       -4.29951937134605
H            1.97537206078208       -1.75739336423872       -3.95483498701492
H            5.06397067035128       -3.20068644256877       -2.90779717011525
H            5.67365318913030        2.04739042576098       -3.57486995264772
H            7.38656799218765        1.69298464073584       -3.84372317424475
H            6.91581225760802        3.07220148646459       -2.85851413180162
H            8.80354046740602        0.85262033790926       -1.85775400671097
H            8.02097638644599        0.56654911673114       -0.30005076000402
H            8.25959467309267        2.21401015092761       -0.87739390120757
H            4.00571338682828        2.49731056077485       -5.41336605774351
H            2.79673137521503        0.48145224831334       -5.15516263071265
H            1.29337351910002        0.48546247830532       -4.18580484575580
H            3.04148774783758        5.79364223233537       -2.87590794953473
H            4.31201026709487        4.88547311306808       -4.78592936128186
H            1.05364644730252        6.42284813603436       -2.14726350159861
H           -0.24934895706690        7.24961050569340       -0.21160673828315
H           -0.81010598672440        5.64416222739756        1.63052073346454
H            0.59894269812481        2.24546068568894        1.79233531597281
H           -1.11455208900967        2.53480952220511        1.41067783440303
H           -5.89313493043313        0.96711917268207        0.79994481658488
H           -5.90528937930944        2.26612516359092       -0.40659915336806
H           -6.86034125375165        0.33327806505773       -1.65193311440634
H           -5.68794900052603       -0.76247470102940       -2.41420314789832
H           -7.17055676890327       -2.02039726273648       -0.90361806214699
H           -6.76315518862021       -0.94244508073533        0.43517195161395
H           -4.72247632196896       -3.58412778704100        1.44291833557206
H           -6.46604320831703       -3.29267763235179        1.26528837597889
H           -5.74605448902817       -4.07726169611231       -1.00107734173118
H           -5.14097180653426       -2.81972276368798       -2.09936603340319
H           -3.49710366647281       -4.65715089391190       -1.80151364587087
H           -3.48948808293942       -4.36880543138764       -0.05659730129146
H           -0.44349313916447       -2.85883715345023       -0.88587438571916
H           -1.16273743729839       -4.46565719142371       -0.78992517595190
H           -3.28422507646687       -2.50861705808414       -3.06554184729210
H           -1.74865696653635       -3.39468918411710       -3.05583601026252
H           -0.54131407108537       -1.38046829758156       -2.36612383136597
H           -1.46568605598891       -1.05081067644783       -3.83739858664329
H           -2.86099344671411        0.99046300209094       -3.71329369014132
H           -3.81324976498130       -0.45947893082481       -3.33212905283177
H           -3.74097156926064        2.11040903581563       -1.69038743581851
H           -5.04412734058241        1.61732251434070       -2.77616254168770
H            0.32090024841812        4.20049300889512        4.72658582998225
H            1.44555892571625        4.35569111445836        3.35839788008944
H           -0.50074029771037        1.31911002341941        4.11963034430420
H            0.49690276435181       -0.86742448748432        4.67207034643086
H            3.31994433914940        3.16516522039450        4.41604620783685
H            4.33124135008462        0.98383528581172        4.96155607439402
H            3.20355638778378       -3.01398398492396        6.00145773337535
H            1.60762902406160       -2.23311415893660        6.05212786640667
H            1.69841929566702       -4.21197345737299        4.55162775030340
H            1.24942614957676       -2.77342804217267        3.64662219831268
H            4.13506767567381       -3.73564334807562        3.78237186401607
H            3.43348161305867       -2.56168288669844        2.67353090058122
H            1.85715255497303       -4.53729172462952        1.92191249618117
H            3.05038959263441       -5.57761099940348        2.71999769294493
H            6.50413325360854       -1.00809629207101       -1.54588938398664
H            7.16369302733129       -0.56056859650202       -3.11456259466064
H            5.43160610810505       -0.38588097471388       -2.80754822511122
H            4.57598229746807       -0.29182722312923       -0.69031191456397
H            3.14866818316123       -0.80473869223703        1.09044002283530
H            2.61657538813833        0.42630015902717        2.25221246998962
H            1.65552220205527       -2.94177093657016        0.65597391096451
H            1.40223586432373       -1.65069159336227       -1.39671508072504
H            5.33624283994137       -4.51989125110867       -0.84235681221856
H           -1.68959821927748        1.79600672218251       -1.45981960048106
H           -0.63458700458947        1.14273558612406       -2.72977107135055
H            1.77935105791676        1.31697390803165       -1.24897928375801
O           -1.91653700462499       -0.39786732926689        2.91960279769052
H           -0.95504537650114       -0.54862659187798        2.84979768416703
C           -2.35047366999475       -1.02324233047158        4.12020304445264
H           -2.10889823916473       -2.09086804301601        4.11225025541135
H           -3.43342814974954       -0.91337722533972        4.17863563355677
H           -1.90078585331610       -0.54231641579884        4.99440439562121
