# Supplementary material for: Modulation of Lanthanide Luminescence with the Mechanical Bond: Antenna‐Emitter Confinement in a Compact [2]Rotaxane
Source: Angew Chem Int Ed Engl. 2025 Jun 16;64(32):e202505666. doi: 10.1002/anie.202505666 (PMC12322636; doi:10.1002/anie.202505666)
Supplement: Supplementary file 2 — Supporting Information [file ANIE-64-e202505666-s001.zip › xyz/CREST/explicit solvation/STRUC5/nsolv12_crest_best.xyz]

  232
        -38.56544266
 C          0.9235514756       -0.6001720485       -1.3221583518
 C          0.9773575548       -0.1339847028       -2.7326298919
 C         -1.6451326455        1.5235245323       -3.6045741200
 C         -0.8788218740        0.4720971042       -4.3913850568
 N         -0.2464233468       -0.5393833611       -3.5048118943
 N         -2.8624124112        1.0224421554       -2.8592662624
 C         -3.9791780615        0.5702015020       -3.7582510617
 C         -0.1694938662       -1.8895396976       -4.1117804984
 C         -5.1049702449       -0.1050636569       -2.9847669345
 C         -1.5029142330       -2.5999255350       -4.0058047885
 N         -2.0269949339       -2.6755468071       -2.5938669466
 N         -4.6078130785       -1.2861542971       -2.1933243557
 C         -4.4847092097       -2.5162589911       -3.0514398321
 C         -3.3543097891       -3.4029727103       -2.5720732122
 C         -3.3246106263        2.1103072373       -1.9206904199
 C         -5.4209990836       -1.5304676876       -0.9483765036
 C         -1.0610783853       -3.3835413921       -1.6930498749
 C         -2.2888456852        2.2932570548       -0.8455886663
 O         -1.6574190976        1.2010964454       -0.4882207982
 O         -2.0812729983        3.4166770093       -0.3784822396
 C         -1.6263149880       -3.4611244011       -0.2967710454
 O         -2.3189530955       -2.4213291021        0.1026997445
 O         -1.4190729498       -4.4872212247        0.3587778780
 C         -5.2014855828       -0.4075923986        0.0360654277
 O         -6.1550749250        0.0555705948        0.6706627909
 O         -3.9705579911        0.0298039691        0.1383604994
 N         -0.2129791569       -0.8233113079       -0.5798281599
 N          0.0793438899       -0.9422915199        0.6700160254
 N          1.4103974017       -0.8267291400        0.7974470746
 C          1.9784438707       -0.6278442148       -0.4505726104
 C          2.0735488027       -0.6629115344        2.0987005690
 C          3.4349814816       -0.0487109796        2.0155319613
 C          3.5912997807        1.3239306830        1.9425747359
 C          4.8470320298        1.9113643851        1.9233359607
 C          5.9541907895        1.0773450601        1.9451569914
 C          5.8373122022       -0.3029372722        1.9981956690
 C          4.5635370496       -0.8480855435        2.0150469424
 C          7.0688469370       -1.2202710726        2.0377180453
 C          6.9484301087       -2.1933806156        3.2256013076
 C          8.3767323849       -0.4215823424        2.2052330439
 C          7.1461125172       -2.0039368383        0.7203119518
 C          4.9897244867        3.4420247742        1.8835546949
 C          4.5027699095        3.9610670586        0.5239791699
 C          4.1431840400        4.0670090893        3.0076752541
 C          6.4523654829        3.8877500062        2.0772795254
 Eu        -2.4752229179       -0.7080966772       -1.1951834911
 C         -0.8416905899       -2.8744089970        3.6727847985
 C         -2.1043032778       -2.2547357691        3.0847780225
 C         -2.8867277847       -1.4816013581        4.1337304874
 C          0.0267724842       -3.5268508888        2.6108253173
 O          1.3264958383       -3.8728690044        3.0727580795
 O         -2.0571560452       -0.5983116569        4.8784731375
 C         -1.4694018844        0.4403861805        4.1437065527
 C          2.2346815770       -4.1414198229        2.0406185866
 C          1.8805825598       -4.2297552866        0.6931694227
 C          2.8343630096       -4.4230421282       -0.2755085989
 C          4.1705681514       -4.5604236458        0.0580443801
 C          4.5286183726       -4.5130579263        1.3954522406
 C          3.5800120229       -4.3102844420        2.3704243300
 C         -1.9446622976        0.9168465767        2.9220282681
 C         -1.3371267392        1.9834053359        2.3089047920
 C         -0.2440743240        2.6139177596        2.8754801012
 C          0.2589871186        2.1250773694        4.0686337590
 C         -0.3461439653        1.0614989134        4.6945907860
 C          5.2150203436       -4.6731416707       -1.0082769182
 O          5.7728358152       -3.4135806814       -1.3818528412
 C          0.3788248643        3.7950518199        2.2046221520
 O          1.4054886743        3.4585271797        1.2740314939
 C          4.8496399419       -2.5950709636       -2.0920583786
 C          5.2939669022       -1.1702869417       -2.2393361265
 C          0.9072449030        2.7488798490        0.1417397864
 C          1.8271084668        2.8300886113       -1.0377058736
 N          4.3727615775       -0.2293194396       -2.0584595992
 C          4.7370920412        1.0407481022       -2.2505222547
 C          6.0350629020        1.3973758989       -2.5919830033
 C          6.9790270568        0.4200518854       -2.7599569544
 C          6.5942560507       -0.8889524205       -2.5928806439
 C          1.6464664577        3.8360842079       -1.9616660057
 C          2.5278556041        3.9594354630       -3.0062168295
 C          3.5599918092        3.0653593709       -3.0864902856
 C          3.6792889120        2.0704653784       -2.1247587169
 N          2.8279139444        1.9594573136       -1.1002523983
 H          4.6346930755        5.0386070099        0.4427038338
 H          3.4476309476        3.7405829260        0.3849819682
 H          5.0525377598        3.4927182954       -0.2907199889
 H          7.0830893696        3.5321905063        1.2635448386
 H          6.8540151420        3.5150761106        3.0187708873
 H          6.5246369248        4.9746195491        2.0931776986
 H          4.2476576896        5.1511638591        3.0176624433
 H          4.4521843527        3.6872015358        3.9805770605
 H          3.0879763511        3.8384150482        2.8770379389
 H          6.9331820288        1.5138641860        1.9188762597
 H          2.7158474126        1.9426125006        1.8717953631
 H          6.0411208667       -5.3023017881       -0.6616239609
 H          4.8084695141       -5.1504582774       -1.9054036337
 H          5.5637291732       -4.6367139912        1.6637689430
 H          7.8158737262       -2.8498440919        3.2810181357
 H          6.0638316583       -2.8203979892        3.1407246209
 H          6.8791497056       -1.6457948687        4.1646323791
 H          7.9795832281       -2.7048440929        0.7232610817
 H          7.2776026317       -1.3251196792       -0.1201641427
 H          6.2318857821       -2.5660004375        0.5439272477
 H          7.2919783362       -1.6968838372       -2.7300461607
 H          4.6825163271       -3.0422937806       -3.0767299666
 H          3.8961150740       -2.6086074886       -1.5576964973
 H          6.2868206347        2.4359750807       -2.7191331194
 H          7.9928414236        0.6687670965       -3.0275463101
 H          4.2632869057        3.1085281667       -3.8998007676
 H          2.4076197575        4.7376853552       -3.7416955093
 H          0.8209672630        4.5176465290       -1.8540917305
 H          0.7509296542        1.7050000385        0.4326282271
 H         -0.0684232228        3.1617416264       -0.1225392524
 H         -4.2802817451        1.8407789963       -1.4588335124
 H         -3.4756118382        3.0464928598       -2.4718056202
 H         -4.3503535147        1.4433248061       -4.3087268681
 H         -3.5708064323       -0.1182961805       -4.5030517259
 H         -5.9042672709       -0.4440688684       -3.6550965618
 H         -5.5818100074        0.6004639484       -2.2971749740
 H         -5.1264551890       -2.4818574849       -0.4888652152
 H         -6.4840267118       -1.6039226782       -1.2065809275
 H         -5.4445405753       -3.0462792000       -3.0460495013
 H         -4.3123769414       -2.2114632357       -4.0881182060
 H         -3.2701529747       -4.3153303055       -3.1772027101
 H         -3.5565079526       -3.7376006370       -1.5466517731
 H         -0.0928899943       -2.8715360635       -1.6760042686
 H         -0.9023066064       -4.3919719281       -2.0874260999
 H         -2.2474708637       -2.0883520285       -4.6172918578
 H         -1.4277810414       -3.6177061894       -4.3996716088
 H          0.6067140296       -2.4626956560       -3.5968480630
 H          0.1635098768       -1.7971290824       -5.1503864679
 H         -0.0896522983        0.9278522315       -4.9980033040
 H         -1.5443023882       -0.0324548468       -5.0946608775
 H         -0.9754201011        1.9792456964       -2.8694145916
 H         -1.9715767918        2.3362066553       -4.2616092338
 H         -0.3783817645        4.3825988790        1.6745845367
 H          0.8176331294        4.4619574269        2.9535713449
 H         -1.7178127013        2.3473834272        1.3716872136
 H         -2.8094021050        0.4757735832        2.4592189716
 H          1.1214044035        2.5955581737        4.5086200242
 H          0.0301332701        0.6916395217        5.6317189170
 H         -3.3231495394       -2.1719884184        4.8648816303
 H         -3.7202505265       -0.9113401369        3.7091360051
 H         -2.7303058987       -3.0238862290        2.6187332411
 H         -1.8208453189       -1.5860323020        2.2639430388
 H         -1.0928616367       -3.5984253008        4.4553897031
 H         -0.2598295892       -2.0958437068        4.1790689316
 H          0.1432034895       -2.8348083092        1.7707822120
 H         -0.4436133872       -4.4372575120        2.2240032339
 H          8.5467114888        0.2389584283        1.3559588216
 H          9.2320275994       -1.0929729715        2.2719222049
 H          8.3551014404        0.1787021085        3.1139879350
 H          4.4374735031       -1.9145684999        2.0212972305
 H          2.1283655329       -1.6405873895        2.5804184318
 H          1.4244066301       -0.0467947073        2.7238694558
 H          0.8458080703       -4.1717410397        0.4105002722
 H          2.5453614887       -4.4674546942       -1.3105169527
 H          3.8588498930       -4.2652089490        3.4081595597
 H          1.0609478721        0.9547329134       -2.7448756009
 H          1.8703939602       -0.5204875999       -3.2300985895
 H          2.9988801053       -0.3848604504       -0.6678733099
 C         -5.7101967908        1.4270961012        3.9776431540
 O         -4.9081572482        1.5670986908        2.8411934029
 H         -6.7001014083        1.8536941555        3.8014185086
 H         -5.2419462516        1.9600738661        4.8058402902
 H         -5.8092582469        0.3750924441        4.2541273516
 H         -5.2981423703        1.0586439236        2.0833811309
 C          0.6677507155       -7.4134711557       -0.4240022298
 O          0.1063057362       -6.3884837870       -1.1904981606
 H         -0.1168059236       -8.0268619006        0.0249803980
 H          1.3058124811       -7.0012426024        0.3613220096
 H          1.2764941808       -8.0438316842       -1.0739407354
 H         -0.4451393208       -5.7940613526       -0.6168000909
 C         -3.0976594952       -6.2737130994        2.9635328083
 O         -3.5055988249       -5.2019641348        2.1655557291
 H         -2.8801117577       -7.1487889550        2.3468993918
 H         -3.9065808892       -6.5230375845        3.6519516812
 H         -2.2130819101       -6.0055981742        3.5456674930
 H         -2.7900190069       -4.9549102924        1.5231239771
 C         -1.7911514853        6.8808890365       -1.1563957979
 O         -0.9187096176        5.8158578264       -1.4076855198
 H         -1.3422192751        7.8022436184       -1.5305147362
 H         -1.9661041068        6.9851432491       -0.0825633476
 H         -2.7437558637        6.7233899536       -1.6673467510
 H         -1.3218393715        4.9738292626       -1.0721419885
 C         -5.6173440484        3.5972111966        0.2516274720
 O         -6.2227093115        2.6687703331       -0.6020320693
 H         -4.6137101397        3.2623780107        0.5221947227
 H         -6.2137390488        3.7291440053        1.1571425648
 H         -5.5394334761        4.5576084682       -0.2597434976
 H         -6.2644671148        1.7861717452       -0.1530872429
 C          2.1397051044       -5.3280872131       -4.1314645416
 O          1.3963111168       -4.6489968977       -3.1632378020
 H          2.9199579942       -5.9326420065       -3.6634738842
 H          2.6117838888       -4.5940954374       -4.7864297940
 H          1.4894737969       -5.9678051754       -4.7324650688
 H          0.9682856695       -5.2887175853       -2.5370105767
 C         -3.3492739696        4.5830427967        2.8655783556
 O         -3.1569413399        5.2258401633        1.6367630085
 H         -3.8816994858        5.2602592666        3.5346949440
 H         -2.3889367457        4.3320338233        3.3195906210
 H         -3.9439472199        3.6744479022        2.7441422885
 H         -2.7854004256        4.5986448542        0.9616646232
 C          1.8309128616        6.7142172331        0.7375451499
 O          1.6798288919        6.9093759014       -0.6401009558
 H          1.0082618360        7.1787700789        1.2859988127
 H          2.7675633449        7.1710080664        1.0605557205
 H          1.8660791722        5.6466597243        0.9623962202
 H          0.8013853922        6.5588638355       -0.9341031213
 C         -3.0395906451        2.5712641741        6.4572338853
 O         -3.6090388697        1.2966077991        6.5367045527
 H         -3.0066820937        2.9143976776        5.4207079717
 H         -2.0291844403        2.5655905623        6.8720886663
 H         -3.6516766992        3.2641768868        7.0364002452
 H         -3.0923070981        0.6538659479        5.9861305922
 C         -6.1815747273       -2.7358657686        2.0722727295
 O         -5.8492778325       -3.7501991796        1.1674623876
 H         -6.4645120346       -3.1578176462        3.0390450325
 H         -7.0271540372       -2.1739032322        1.6720251035
 H         -5.3431665696       -2.0480041778        2.2018437770
 H         -5.0692813648       -4.2648621260        1.4995263230
 C         -5.7232308775        4.6119553098       -3.6569171007
 O         -5.7271689196        3.2366104100       -3.4081520972
 H         -5.4570147078        4.7765847491       -4.7020546889
 H         -4.9884996738        5.1164813737       -3.0250014648
 H         -6.7141481224        5.0350656239       -3.4771087155
 H         -5.9589047646        3.0577647060       -2.4606424181
 C          4.7862288893        6.9445630312       -2.6215454330
 O          4.4037690329        6.2462076297       -1.4736067580
 H          4.7578428957        8.0215344888       -2.4409126283
 H          4.1313702122        6.6953698644       -3.4594474202
 H          5.8072760211        6.6595405379       -2.8796119771
 H          3.4734186213        6.4771235842       -1.2191146595
