# Supplementary material for: Modulation of Lanthanide Luminescence with the Mechanical Bond: Antenna‐Emitter Confinement in a Compact [2]Rotaxane
Source: Angew Chem Int Ed Engl. 2025 Jun 16;64(32):e202505666. doi: 10.1002/anie.202505666 (PMC12322636; doi:10.1002/anie.202505666)
Supplement: Supplementary file 2 — Supporting Information [file ANIE-64-e202505666-s001.zip › xyz/CREST/explicit solvation/STRUC5/STRUC5_QCG_input.xyz]

160
	Energy:     454.3532365
C         -0.18203        0.31662       -0.89950
C         -0.87912        0.49699       -2.20462
C         -3.81965        1.35617       -1.55432
C         -3.26677        0.47200       -2.69766
N         -2.11216       -0.33058       -2.24413
N         -4.41260        0.60318       -0.41225
C         -5.69373       -0.05452       -0.80246
C         -1.89051       -1.52549       -3.09964
C         -6.14125       -1.14422        0.20751
C         -2.84031       -2.68875       -2.75863
N         -2.81650       -3.07468       -1.32176
N         -5.10881       -2.20311        0.34938
C         -5.22565       -3.18188       -0.77073
C         -3.94078       -3.98394       -1.00886
C         -4.68717        1.54132        0.69835
C         -5.27735       -2.90788        1.63742
C         -1.52473       -3.66964       -0.91892
C         -3.44166        1.79462        1.43974
O         -2.66953        0.73683        1.72069
O         -3.14375        2.91581        1.81020
C         -1.42092       -3.78963        0.57642
O         -1.67574       -2.71187        1.33948
O         -1.08411       -4.84117        1.09585
C         -4.81421       -2.02873        2.74144
O         -5.47282       -1.86127        3.75491
O         -3.63503       -1.41988        2.57700
N         -0.73265       -0.26498        0.25312
N          0.21741       -0.32566        1.27696
N          1.32810        0.30713        0.70450
C          1.06217        0.64796       -0.63522
C          2.67668        0.10489        1.21477
C          3.69806        1.11800        0.71937
C          3.79606        2.38594        1.31181
C          4.77697        3.31705        0.89829
C          5.64124        2.93970       -0.14391
C          5.58164        1.67557       -0.75675
C          4.59899        0.76729       -0.30133
C          6.59613        1.34597       -1.87412
C          6.41962        2.34482       -3.03954
C          6.42498       -0.07566       -2.44494
C          8.03357        1.44592       -1.31650
C          4.96165        4.70859        1.54522
C          4.71915        5.80798        0.49282
C          3.99842        4.95675        2.71934
C          6.39825        4.83318        2.10842
Eu        -2.95909       -1.10401        0.45941
C          2.98340       -3.06543        3.52843
C          1.82973       -2.93788        4.53592
C          2.16691       -2.07922        5.76549
C          2.57549       -4.00133        2.38060
O          3.53102       -3.97876        1.37336
O          2.57654       -0.78854        5.47710
C          1.86452        0.27647        5.01692
C          3.40144       -3.48499        0.10655
C          2.20201       -2.93178       -0.39446
C          2.16166       -2.35523       -1.65905
C          3.29651       -2.32423       -2.46756
C          4.48210       -2.91711       -2.00660
C          4.53230       -3.48673       -0.72598
C          0.50750        0.22329        4.62958
C         -0.14270        1.38091        4.15989
C          0.54848        2.60198        4.08284
C          1.87915        2.64721        4.50447
C          2.53202        1.50221        4.95330
C          3.21615       -1.60930       -3.78492
O          2.96932       -0.24372       -3.50101
C         -0.09805        3.88131        3.57376
O         -0.71210        3.80932        2.29567
C          2.42358        0.42141       -4.61581
C          2.60042        1.90845       -4.43579
C          0.06998        3.22096        1.26869
C          0.55940        4.20080        0.23183
N          2.09030        2.54406       -3.33653
C          2.21150        3.89265       -3.13478
C          2.89473        4.65297       -4.10686
C          3.43038        4.02610       -5.23091
C          3.28640        2.65361       -5.40159
C          0.44117        5.58527        0.40172
C          0.92547        6.43625       -0.58883
C          1.51438        5.91344       -1.74102
C          1.61442        4.51661       -1.90719
N          1.13425        3.71516       -0.91071
H          3.68578        5.73421        0.09750
H          5.42523        5.72600       -0.35879
H          4.85077        6.81666        0.94120
H          7.16941        4.73633        1.31773
H          6.58591        4.04387        2.86924
H          6.54881        5.82282        2.59177
H          4.15292        5.96639        3.15801
H          4.21025        4.21698        3.51708
H          2.93794        4.89026        2.39382
H          6.39084        3.64098       -0.47379
H          3.11897        2.61810        2.11188
H          4.17602       -1.70051       -4.33927
H          2.39866       -2.07902       -4.38108
H          5.37541       -2.90637       -2.61814
H          5.39028        2.27737       -3.44934
H          7.13768        2.12729       -3.85937
H          6.59354        3.39269       -2.71899
H          8.77925        1.21279       -2.10730
H          8.17420        0.72565       -0.48149
H          8.26414        2.46268       -0.93798
H          3.70358        2.17976       -6.28158
H          2.91835        0.10182       -5.56357
H          1.34010        0.19761       -4.69180
H          3.03664        5.71773       -4.01818
H          3.95914        4.60800       -5.97487
H          1.86409        6.61343       -2.48257
H          0.84330        7.50839       -0.46503
H         -0.00966        6.00850        1.28952
H          0.93072        2.63989        1.63494
H         -0.60032        2.50729        0.75370
H         -5.32920        1.07824        1.46500
H         -5.20218        2.47452        0.37328
H         -6.50207        0.70270       -0.92304
H         -5.60990       -0.54715       -1.78004
H         -7.11131       -1.58440       -0.11937
H         -6.37364       -0.67563        1.18042
H         -4.59481       -3.77802        1.68168
H         -6.31568       -3.27981        1.79474
H         -6.07387       -3.88127       -0.58955
H         -5.48272       -2.67983       -1.71829
H         -4.09620       -4.71751       -1.83243
H         -3.73989       -4.59593       -0.10885
H         -0.70448       -2.98590       -1.18475
H         -1.34569       -4.64582       -1.42325
H         -3.85388       -2.36797       -3.05718
H         -2.58819       -3.56365       -3.39923
H         -0.85607       -1.90258       -2.98941
H         -1.98800       -1.26025       -4.17694
H         -2.96243        1.12382       -3.54854
H         -4.06572       -0.16004       -3.11954
H         -2.99086        2.00321       -1.19573
H         -4.58963        2.03663       -1.98470
H         -0.90309        4.13297        4.29547
H          0.61106        4.73737        3.58448
H         -1.17897        1.32517        3.85581
H         -0.05493       -0.69510        4.68271
H          2.41055        3.58041        4.48976
H          3.56711        1.57275        5.26424
H          3.00567       -2.57939        6.29536
H          1.30455       -2.04865        6.46509
H          1.56290       -3.95212        4.90496
H          0.94591       -2.52687        4.01106
H          3.90339       -3.45662        4.01513
H          3.20346       -2.05741        3.12312
H          1.58178       -3.68944        2.02614
H          2.46177       -5.04036        2.75576
H          6.56680       -0.84163       -1.65286
H          7.16980       -0.27542       -3.24566
H          5.42221       -0.18816       -2.89264
H          4.51452       -0.21885       -0.73066
H          3.00334       -0.90057        0.90987
H          2.67516        0.09213        2.32236
H          1.29178       -2.88560        0.17288
H          1.24502       -1.90392       -2.00527
H          5.46477       -3.90591       -0.36903
H         -1.05626        1.58743       -2.33601
H         -0.18492        0.22318       -3.02548
H          1.77367        1.07454       -1.32182
