# Supplementary material for: Modulation of Lanthanide Luminescence with the Mechanical Bond: Antenna‐Emitter Confinement in a Compact [2]Rotaxane
Source: Angew Chem Int Ed Engl. 2025 Jun 16;64(32):e202505666. doi: 10.1002/anie.202505666 (PMC12322636; doi:10.1002/anie.202505666)
Supplement: Supplementary file 2 — Supporting Information [file ANIE-64-e202505666-s001.zip › xyz/CREST/implicit solvation/crest.energies]

  1         0.000
  2         0.541
  3         0.687
  4         1.064
  5         1.090
  6         1.102
  7         1.114
  8         1.115
  9         1.171
  10         1.275
  11         1.304
  12         1.346
  13         1.381
  14         1.387
  15         1.426
  16         1.452
  17         1.454
  18         1.539
  19         1.610
  20         1.646
  21         1.646
  22         1.685
  23         1.687
  24         1.696
  25         1.732
  26         1.790
  27         1.792
  28         1.796
  29         1.916
  30         1.937
  31         1.939
  32         1.998
  33         2.046
  34         2.051
  35         2.076
  36         2.080
  37         2.095
  38         2.109
  39         2.176
  40         2.206
  41         2.283
  42         2.323
  43         2.353
  44         2.362
  45         2.379
  46         2.399
  47         2.413
  48         2.449
  49         2.476
  50         2.499
  51         2.504
  52         2.507
  53         2.529
  54         2.535
  55         2.601
  56         2.617
  57         2.640
  58         2.734
  59         2.742
  60         2.748
  61         2.754
  62         2.807
  63         2.814
  64         2.846
  65         2.847
  66         2.873
  67         2.875
  68         2.879
  69         2.880
  70         2.892
  71         2.926
  72         2.927
  73         2.966
  74         2.996
  75         3.020
  76         3.022
  77         3.072
  78         3.096
  79         3.098
  80         3.101
  81         3.110
  82         3.125
  83         3.168
  84         3.184
  85         3.185
  86         3.193
  87         3.198
  88         3.228
  89         3.255
  90         3.277
  91         3.302
  92         3.338
  93         3.373
  94         3.403
  95         3.431
  96         3.432
  97         3.473
  98         3.484
  99         3.514
  100         3.520
  101         3.544
  102         3.585
  103         3.586
  104         3.620
  105         3.603
  106         3.660
  107         3.660
  108         3.691
  109         3.700
  110         3.734
  111         3.763
  112         3.765
  113         3.805
  114         3.805
  115         3.843
  116         3.821
  117         3.847
  118         3.884
  119         3.902
  120         3.918
  121         3.920
  122         3.927
  123         3.930
  124         3.960
  125         3.963
  126         3.970
  127         3.980
  128         3.991
  129         4.003
  130         4.025
  131         4.035
  132         4.044
  133         4.048
  134         4.054
  135         4.067
  136         4.071
  137         4.108
  138         4.131
  139         4.153
  140         4.168
  141         4.191
  142         4.206
  143         4.210
  144         4.220
  145         4.232
  146         4.270
  147         4.285
  148         4.293
  149         4.294
  150         4.296
  151         4.307
  152         4.325
  153         4.358
  154         4.380
  155         4.382
  156         4.385
  157         4.394
  158         4.368
  159         4.450
  160         4.463
  161         4.479
  162         4.494
  163         4.523
  164         4.538
  165         4.574
  166         4.580
  167         4.587
  168         4.594
  169         4.618
  170         4.643
  171         4.647
  172         4.655
  173         4.656
  174         4.674
  175         4.675
  176         4.676
  177         4.678
  178         4.683
  179         4.723
  180         4.737
  181         4.760
  182         4.772
  183         4.777
  184         4.798
  185         4.847
  186         4.874
  187         4.884
  188         4.918
  189         4.919
  190         4.938
  191         4.939
  192         4.971
  193         4.982
  194         5.014
  195         5.049
  196         5.080
  197         5.086
  198         5.096
  199         5.098
  200         5.105
  201         5.136
  202         5.141
  203         5.158
  204         5.161
  205         5.169
  206         5.188
  207         5.189
  208         5.217
  209         5.227
  210         5.249
  211         5.250
  212         5.284
  213         5.295
  214         5.322
  215         5.335
  216         5.339
  217         5.356
  218         5.416
  219         5.461
  220         5.492
  221         5.502
  222         5.539
  223         5.542
  224         5.570
  225         5.577
  226         5.579
  227         5.659
  228         5.699
  229         5.722
  230         5.727
  231         5.734
  232         5.740
  233         5.760
  234         5.763
  235         5.779
  236         5.816
  237         5.827
  238         5.865
  239         5.890
  240         5.898
