# Supplementary material for: Modulation of Lanthanide Luminescence with the Mechanical Bond: Antenna‐Emitter Confinement in a Compact [2]Rotaxane
Source: Angew Chem Int Ed Engl. 2025 Jun 16;64(32):e202505666. doi: 10.1002/anie.202505666 (PMC12322636; doi:10.1002/anie.202505666)
Supplement: Supplementary file 2 — Supporting Information [file ANIE-64-e202505666-s001.zip › xyz/CREST/implicit solvation/crest_conformers.xyz]

  160
       -241.10317520
 C          0.3250403543       -1.8151511939        0.4754762607
 C         -0.3973128203       -2.9292113393       -0.2025166929
 C         -2.4031613809       -3.1504886019       -2.5420819685
 C         -2.4916278638       -3.6613388619       -1.1069625209
 N         -1.8562307020       -2.7481626694       -0.1412409238
 N         -3.0494289130       -1.8347215226       -2.6808266374
 C         -4.4889011638       -1.9997864290       -2.9054730832
 C         -2.2997123407       -3.1053096694        1.2211130042
 C         -5.2291621645       -0.7021582742       -2.5959076171
 C         -3.7138431630       -2.6161871760        1.5236083273
 N         -3.8566146253       -1.1720798834        1.2867354978
 N         -4.9141367874       -0.2352296756       -1.2364697405
 C         -5.7708868844       -0.9602106170       -0.2868458553
 C         -5.2835984466       -0.8274050238        1.1511858683
 C         -2.4539693303       -1.1253904283       -3.8087560688
 C         -5.1427915812        1.2076709993       -1.1777818689
 C         -3.3256465228       -0.4027133258        2.4175362527
 C         -1.0543017771       -0.5910621460       -3.4586495575
 O         -0.7064032621       -0.6780826061       -2.2452883744
 O         -0.3569288017       -0.1604606061       -4.3810195978
 C         -3.3916513121        1.0884851016        2.0249103849
 O         -2.9100053179        1.3451032002        0.8818631566
 O         -3.9417168751        1.8952786832        2.7752721117
 C         -4.0282509594        2.0013787861       -1.9072949894
 O         -4.2953564050        3.1426641983       -2.2945071067
 O         -2.9184597622        1.4182508926       -2.0635216030
 N         -0.3267175972       -0.6951620021        0.8926588486
 N          0.5207907153        0.0890413765        1.4833403079
 N          1.7050071855       -0.4698116743        1.4530638070
 C          1.6489913933       -1.6638537995        0.8284985671
 C          2.8499210454        0.1488563270        2.0752079923
 C          3.5882842775        1.0927858674        1.1549387423
 C          3.1066729167        2.3804368797        0.9637051040
 C          3.8072017552        3.2728079570        0.1627905765
 C          4.9647945383        2.8227333045       -0.4629319625
 C          5.4581926504        1.5338423727       -0.3017192913
 C          4.7551553234        0.6739195341        0.5313150172
 C          6.7173357840        1.1166983876       -1.0460450127
 C          6.4288197762        1.2056965667       -2.5528438449
 C          7.1506325225       -0.3147491575       -0.7165532449
 C          7.8746984305        2.0550354257       -0.6743925774
 C          3.3751642104        4.7172643653       -0.0371393855
 C          4.5123920446        5.6524145822        0.4036490064
 C          3.0592751672        4.9444786485       -1.5214055643
 C          2.1291759390        5.0723010234        0.7777938700
 Eu        -2.1240150954       -0.0496528252       -0.6305179432
 C          3.5865431762       -5.0673671459        1.7806001495
 C          2.2064665540       -4.8846222554        2.4113528585
 C          2.2476849855       -3.8187802943        3.5064299078
 C          3.5666328008       -5.9977067066        0.5607944336
 O          2.5964269968       -5.6724658405       -0.4235660997
 O          0.9143191366       -3.4443972135        3.8288826726
 C          0.6889676343       -2.2228389101        4.3848714527
 C          2.7631398327       -4.6073743452       -1.2539893654
 C          3.8096733339       -3.6912715357       -1.2116310036
 C          3.7937816801       -2.5899628218       -2.0503731168
 C          2.7604153355       -2.3764920966       -2.9512902515
 C          1.7587371742       -3.3345420632       -3.0441442772
 C          1.7596774312       -4.4358241165       -2.2116367771
 C          1.6751453591       -1.3422959852        4.8163244228
 C          1.3284225012       -0.0710255078        5.2483389254
 C          0.0054288778        0.3386552221        5.2896619085
 C         -0.9825045251       -0.5802101856        4.9483322172
 C         -0.6504151284       -1.8404023243        4.5008547173
 C          2.7203672703       -1.1067269127       -3.7654169287
 O          3.0714943530        0.0273220408       -2.9794113577
 C         -0.3823288978        1.7539469941        5.6362210985
 O         -1.0266823773        2.4235171129        4.5557599791
 C          2.1767482159        0.3047408143       -1.9260541632
 C          1.1763613486        1.4010620440       -2.1977221099
 C         -0.1774267783        2.5966043863        3.4398429767
 C         -0.9227937963        3.1636941971        2.2618578016
 N          0.3470190222        1.6811619246       -1.1912205459
 C         -0.4312167026        2.7693160035       -1.2878141379
 C         -0.4981410347        3.5284233158       -2.4574678777
 C          0.2972178850        3.1698478191       -3.5318205762
 C          1.1905300485        2.1233311194       -3.3835644563
 C         -1.9555505300        4.0831927361        2.4040043625
 C         -2.5733654915        4.5529956776        1.2580309083
 C         -2.1271743054        4.1269944607        0.0177900615
 C         -1.0720820702        3.2151559194       -0.0311531061
 N         -0.4969815515        2.7460692612        1.0787085241
 H          4.7735091649        5.4607026771        1.4419355678
 H          4.1960179880        6.6890772352        0.3116427267
 H          5.4005248766        5.5145717649       -0.2057451011
 H          1.8545522288        6.1092799128        0.5929885527
 H          2.3136143292        4.9566377527        1.8430901109
 H          1.2841341926        4.4485548350        0.4962481260
 H          2.2573428151        4.2798183840       -1.8378122421
 H          3.9260083737        4.7531351485       -2.1479917326
 H          2.7381015979        5.9712038222       -1.6853116109
 H          5.5018467474        3.5043620578       -1.1022718823
 H          2.1757713113        2.6559510199        1.4304710832
 H          3.4690230102       -1.1292736213       -4.5641474382
 H          1.7295227041       -0.9655957946       -4.2146947324
 H          0.9694404940       -3.1988191752       -3.7705281021
 H          7.2578406847        0.7911616663       -3.1226532756
 H          6.2862798687        2.2371774109       -2.8644393860
 H          5.5205921768        0.6580922630       -2.7987895382
 H          7.6537158847        3.0855571900       -0.9368159557
 H          8.7782174541        1.7589657717       -1.2030760376
 H          8.0674522964        2.0097170577        0.3953230693
 H          1.8806369154        1.8517503117       -4.1653831308
 H          1.6301995649       -0.5978356753       -1.6323080580
 H          2.7905940177        0.6400519701       -1.0836142163
 H         -1.1569516581        4.3799026505       -2.5197164258
 H          0.2495564236        3.7269104765       -4.4559362673
 H         -2.6258304533        4.4496773215       -0.8838554758
 H         -3.4048566255        5.2398308639        1.3250348003
 H         -2.2824073549        4.3805207796        3.3868521012
 H          0.6414770630        3.2875673112        3.7086378046
 H          0.2487691239        1.6389596543        3.1177653538
 H         -3.0378933881       -0.2411873513       -4.0728071984
 H         -2.3785201790       -1.7532921662       -4.7112881243
 H         -4.6944031051       -2.2904862534       -3.9459607081
 H         -4.8472317348       -2.7916953830       -2.2494189252
 H         -6.3124824841       -0.8463822177       -2.7176204760
 H         -4.9238169213        0.0757086563       -3.2996708892
 H         -5.1139284863        1.5676554517       -0.1459242775
 H         -6.1147939928        1.5007314133       -1.6073084541
 H         -6.8073238708       -0.5962768820       -0.3444994469
 H         -5.7554712985       -2.0107193240       -0.5742123800
 H         -5.9013562089       -1.4597170475        1.8032192548
 H         -5.4237849025        0.2033447759        1.4832526479
 H         -2.2770602143       -0.6461636301        2.5947760299
 H         -3.9130642607       -0.5618309420        3.3339196260
 H         -4.4319387399       -3.1267569728        0.8832399772
 H         -3.9570533932       -2.8585132558        2.5673836202
 H         -1.6039818499       -2.6525654716        1.9273495001
 H         -2.2677175107       -4.1954152628        1.3550098395
 H         -2.0231969886       -4.6535470770       -1.0569924218
 H         -3.5404934152       -3.7569031390       -0.8353235352
 H         -1.3591650354       -3.0372232453       -2.8340091506
 H         -2.8642731440       -3.8805960736       -3.2212938112
 H         -1.1237168921        1.7696266903        6.4394763990
 H          0.5019024626        2.3283596284        5.9497412731
 H          2.1085419737        0.6100380013        5.5559496084
 H          2.7147198074       -1.6254110212        4.8227833484
 H         -2.0157907494       -0.2770212644        5.0185475066
 H         -1.4130458877       -2.5544968800        4.2353552095
 H          2.7919343542       -2.9446846244        3.1344858219
 H          2.7547590266       -4.1961753992        4.4030640919
 H          1.8458349551       -5.8271544940        2.8215937610
 H          1.5016773235       -4.5573181830        1.6465313516
 H          4.2771417087       -5.4980835541        2.5064226198
 H          3.9736531295       -4.0902322793        1.4924251002
 H          3.2800214372       -7.0046684231        0.8740693438
 H          4.5646163445       -6.0428624209        0.1097086106
 H          8.0624791993       -0.5490994684       -1.2617978206
 H          6.3896947197       -1.0290805550       -1.0173724451
 H          7.3555739703       -0.4246100904        0.3454355429
 H          5.1049702367       -0.3299485136        0.7018717044
 H          3.5230543189       -0.6437426228        2.4040362558
 H          2.4762983453        0.7024180251        2.9375000014
 H          4.6425696205       -3.8239137270       -0.5405866466
 H          4.5853876607       -1.8582651575       -1.9958986415
 H          0.9807484327       -5.1788726660       -2.2723613800
 H         -0.0764302908       -2.9368716163       -1.2454925945
 H         -0.1087688719       -3.8917986067        0.2478066029
 H          2.5021461753       -2.2834352504        0.6550683627
  160
       -241.10231236
 C          0.3487707157       -1.8055229990        0.4898404056
 C         -0.3972992215       -2.9256977616       -0.1503304219
 C         -2.4247165259       -3.1726698943       -2.4612825580
 C         -2.5064554925       -3.6548424446       -1.0157874762
 N         -1.8533093141       -2.7296822150       -0.0732291071
 N         -3.0645864707       -1.8564000069       -2.6198861519
 C         -4.5056014597       -2.0187222507       -2.8347414150
 C         -2.2808635156       -3.0611776572        1.3008315341
 C         -5.2383333158       -0.7147057874       -2.5358441022
 C         -3.6925013241       -2.5701113566        1.6114102772
 N         -3.8410037197       -1.1310337256        1.3500711942
 N         -4.9116391581       -0.2324979749       -1.1847910180
 C         -5.7619475022       -0.9450305080       -0.2203380118
 C         -5.2693265604       -0.7920466539        1.2139406321
 C         -2.4723690733       -1.1669229474       -3.7613890467
 C         -5.1366440437        1.2112873465       -1.1439062935
 C         -3.3075475377       -0.3394610636        2.4643199539
 C         -1.0709382549       -0.6271066750       -3.4273340806
 O         -0.7115839127       -0.7044727211       -2.2168083900
 O         -0.3832264907       -0.2016766239       -4.3595150033
 C         -3.3838746325        1.1422149833        2.0411085176
 O         -2.9034634434        1.3759879849        0.8926642428
 O         -3.9419004812        1.9619646711        2.7712019513
 C         -4.0240009905        1.9912778784       -1.8908449534
 O         -4.2903505635        3.1274615626       -2.2934439462
 O         -2.9161983189        1.4036004461       -2.0449007419
 N         -0.2830753256       -0.6754116327        0.9104020854
 N          0.5885047838        0.1124113840        1.4598358372
 N          1.7684487982       -0.4523868921        1.3985761573
 C          1.6848295937       -1.6563763323        0.7958066871
 C          2.9328452260        0.1630120896        1.9876646939
 C          3.6301421499        1.1514639474        1.0806887319
 C          3.0973613169        2.4244536691        0.9092545627
 C          3.7756854102        3.3630020908        0.1461365832
 C          4.9631491898        2.9793159672       -0.4749138890
 C          5.5037026700        1.7110700009       -0.3372526818
 C          4.8231722291        0.8034573122        0.4696439106
 C          6.8055381022        1.2927461192       -1.0040786152
 C          7.8623356271        1.0476522287        0.0835424866
 C          7.3421599246        2.3535923485       -1.9690916234
 C          6.5653796897        0.0029353643       -1.8023643491
 C          3.2975972535        4.7973322279       -0.0221770066
 C          2.0495074162        5.0991172182        0.8102498087
 C          4.4065833065        5.7622613290        0.4271104540
 C          2.9631096247        5.0403492109       -1.4999028669
 Eu        -2.1052144855       -0.0397398258       -0.5950236684
 C          3.4967433980       -5.1823961762        1.7165837138
 C          2.1382197038       -4.9654625477        2.3817611202
 C          2.2181553445       -3.8685956730        3.4431194616
 C          3.4212071181       -6.1150447799        0.5005145662
 O          2.4480051821       -5.7549318054       -0.4688670485
 O          0.8959821616       -3.5003684358        3.8142571278
 C          0.6778894350       -2.2698181042        4.3520572071
 C          2.6421657890       -4.6952997271       -1.3010793157
 C          3.7257112791       -3.8230822102       -1.2756967195
 C          3.7405277626       -2.7169468421       -2.1081174433
 C          2.6993422018       -2.4562336238       -2.9877770717
 C          1.6598480353       -3.3743550339       -3.0684668962
 C          1.6309230018       -4.4798803904       -2.2414732071
 C          1.6677040891       -1.3587969648        4.7045612147
 C          1.3183228257       -0.0860801808        5.1300939721
 C         -0.0086422780        0.2967544016        5.2429256511
 C         -0.9936570229       -0.6501662958        4.9787818076
 C         -0.6606155235       -1.9124715162        4.5378244898
 C          2.6927079520       -1.1823455554       -3.7971809214
 O          3.0849008357       -0.0592958485       -3.0141428816
 C         -0.4042340516        1.7114156965        5.5821290425
 O         -1.0378005202        2.3760558502        4.4913610931
 C          2.2064740820        0.2477902791       -1.9552487890
 C          1.2142900820        1.3509628279       -2.2319042305
 C         -0.1668594042        2.5773016474        3.3962503394
 C         -0.8985892294        3.1452184152        2.2097329551
 N          0.3860919900        1.6433474975       -1.2281824649
 C         -0.3937863584        2.7293265133       -1.3367649511
 C         -0.4596022210        3.4763574453       -2.5143181457
 C          0.3399160092        3.1094579529       -3.5828227132
 C          1.2316016257        2.0634964692       -3.4236952707
 C         -1.9104147394        4.0894059957        2.3421287214
 C         -2.5155761259        4.5634571786        1.1913152100
 C         -2.0734797078        4.1213408161       -0.0448872502
 C         -1.0378169091        3.1869007786       -0.0854153577
 N         -0.4804109003        2.7087595652        1.0305171873
 H          1.7498347701        6.1345367690        0.6586071816
 H          2.2440769411        4.9551553180        1.8702242737
 H          1.2172938556        4.4654917276        0.5151946605
 H          2.6060007033        6.0583205086       -1.6429816024
 H          2.1817828553        4.3543865680       -1.8229402821
 H          3.8321188442        4.8895993247       -2.1345611707
 H          4.0511583235        6.7883755312        0.3636221126
 H          5.2916540220        5.6733775540       -0.1954300989
 H          4.6867244954        5.5562389217        1.4576976970
 H          5.4758000202        3.7047242877       -1.0818181022
 H          2.1483398120        2.6502350947        1.3665210736
 H          3.4338075646       -1.2263401896       -4.6019809174
 H          1.7026117990       -1.0108237398       -4.2376584819
 H          0.8645045699       -3.2037165095       -3.7809765434
 H          8.0429019324        1.9625826021        0.6437613053
 H          8.7980633641        0.7300378205       -0.3710708121
 H          7.5388490599        0.2795277084        0.7799975626
 H          5.6993679553        0.1229198949       -2.4516422270
 H          6.3947024629       -0.8402932971       -1.1397159130
 H          7.4331905611       -0.2249496393       -2.4175843527
 H          1.9216300591        1.7836696976       -4.2027391004
 H          1.6519059795       -0.6428706851       -1.6407638485
 H          2.8369099891        0.5889100295       -1.1270073624
 H         -1.1202296455        4.3255058053       -2.5875979927
 H          0.2943604380        3.6585528869       -4.5117846653
 H         -2.5614221887        4.4516036642       -0.9495018920
 H         -3.3322851838        5.2683323821        1.2510076890
 H         -2.2327449022        4.4020494046        3.3217090183
 H          0.6308180574        3.2822251075        3.6911772144
 H          0.2849655584        1.6318255880        3.0738985351
 H         -3.0571549785       -0.2871274184       -4.0382449207
 H         -2.4009822130       -1.8098589645       -4.6537180310
 H         -4.7182255884       -2.3206972694       -3.8706380527
 H         -4.8635695011       -2.8016337753       -2.1678648077
 H         -6.3232084064       -0.8555332609       -2.6482842114
 H         -4.9345539812        0.0532467774       -3.2510993708
 H         -5.1016831047        1.5854917818       -0.1174615369
 H         -6.1102477115        1.5011585065       -1.5722194705
 H         -6.7994816957       -0.5838048902       -0.2779419813
 H         -5.7459817549       -1.9994012706       -0.4931280487
 H         -5.8835160270       -1.4171914667        1.8761891782
 H         -5.4119473749        0.2425286578        1.5326059865
 H         -2.2569175564       -0.5753050185        2.6421400021
 H         -3.8904274253       -0.4832826797        3.3860169900
 H         -4.4173846811       -3.0940264169        0.9897383410
 H         -3.9221442607       -2.7937459202        2.6623777647
 H         -1.5785323590       -2.5928314619        1.9904218923
 H         -2.2446058416       -4.1485832834        1.4548108774
 H         -2.0476674720       -4.6506767875       -0.9499056613
 H         -3.5540270100       -3.7339165967       -0.7342341612
 H         -1.3824947777       -3.0711880069       -2.7630960756
 H         -2.8950759428       -3.9131079965       -3.1228501934
 H         -1.1555212971        1.7264309889        6.3759233324
 H          0.4738389662        2.2902869816        5.9042367620
 H          2.0991625439        0.6171882756        5.3810964871
 H          2.7117696393       -1.6204438739        4.6565835801
 H         -2.0278375892       -0.3706561039        5.1072971282
 H         -1.4216497424       -2.6474008710        4.3312268292
 H          2.7345956600       -3.0000352344        3.0221829619
 H          2.7686729416       -4.2155205371        4.3264368135
 H          1.7790174245       -5.8911261384        2.8299706201
 H          1.4165190720       -4.6528698427        1.6267943021
 H          4.1965363260       -5.6269325205        2.4249638255
 H          3.8975955278       -4.2154638818        1.4137171523
 H          3.1018640845       -7.1095535563        0.8217611589
 H          4.4090198308       -6.1993381839        0.0329880559
 H          8.2509542264        1.9869501284       -2.4424443881
 H          7.5894422850        3.2751918744       -1.4473413064
 H          6.6165577742        2.5664450567       -2.7512658728
 H          5.2256604254       -0.1847134749        0.6253799680
 H          3.6278008614       -0.6314494553        2.2619485680
 H          2.5901229706        0.6839469067        2.8829603252
 H          4.5655238771       -3.9941486477       -0.6223300005
 H          4.5642337924       -2.0225582905       -2.0648126429
 H          0.8226849103       -5.1917030069       -2.2939301553
 H         -0.0905652921       -2.9610598643       -1.1968261997
 H         -0.1134978801       -3.8813133061        0.3172991041
 H          2.5274143260       -2.2844626952        0.6013699545
  160
       -241.10208096
 C          0.1877688676       -1.8989807808        0.1142057691
 C         -0.5430686110       -2.9012776401       -0.7146203587
 C         -2.6442931326       -2.7774616837       -2.9687992762
 C         -2.6591471703       -3.5354537013       -1.6456500547
 N         -2.0010209363       -2.7920308737       -0.5577635424
 N         -3.2697316729       -1.4513211583       -2.8194485191
 C         -4.7106841989       -1.5527258854       -3.0685770942
 C         -2.3716492230       -3.4101815815        0.7294462539
 C         -5.4513368787       -0.3554694400       -2.4826678742
 C         -3.7984907827       -3.0664596981        1.1487160494
 N         -4.0066821426       -1.6132631090        1.2089190553
 N         -5.1439073539       -0.1859289754       -1.0528838618
 C         -5.9464441211       -1.1477116481       -0.2810789305
 C         -5.4482843856       -1.3062577452        1.1517728098
 C         -2.6546268398       -0.5305551731       -3.7742439487
 C         -5.4596426897        1.1944802439       -0.6826880669
 C         -3.4888855551       -1.0820564068        2.4723139786
 C         -1.1650145209       -0.3811183977       -3.4137312658
 O         -0.9085808099       -0.2766456613       -2.1811248921
 O         -0.3311935750       -0.4299097696       -4.3218940027
 C         -3.6376050633        0.4526819300        2.4348137492
 O         -3.2886444711        0.9942124398        1.3458809664
 O         -4.0904631985        1.0371468342        3.4230591670
 C         -4.3784521163        2.1891153265       -1.1775446556
 O         -4.6520828492        3.3915537940       -1.1675242515
 O         -3.2884853693        1.6917833454       -1.5839855805
 N         -0.4524925405       -0.8560561615        0.7060280364
 N          0.4183761617       -0.1471928888        1.3597659867
 N          1.6004295190       -0.6887230358        1.2141978335
 C          1.5235147601       -1.7904758759        0.4420986844
 C          2.7600988719       -0.1726636528        1.8958890368
 C          3.5328649745        0.8557330929        1.1054868129
 C          4.7826506765        0.5440699682        0.5930771916
 C          5.5299268399        1.5062748244       -0.0744116901
 C          4.9796584645        2.7765440228       -0.2039835819
 C          3.7346449867        3.1181427204        0.3152748516
 C          3.0068272254        2.1316756977        0.9663927190
 C          3.2336721208        4.5453059229        0.1591636055
 C          4.2768659259        5.5259527065        0.7162336765
 C          1.9185370452        4.7809152386        0.9049152185
 C          2.9994974889        4.8232392413       -1.3327461231
 C          6.9042032395        1.2258585761       -0.6656812808
 C          7.4049728005       -0.1875520762       -0.3535803705
 C          6.8209640910        1.3922844316       -2.1909988635
 C          7.9241245091        2.2191911371       -0.0885599962
 Eu        -2.3901978189        0.0120752960       -0.4821054803
 C          1.9736514197       -5.5453417340        1.4368552455
 C          2.5184286473       -4.7689734232        2.6351186236
 C          1.4292110866       -3.9650151635        3.3450202496
 C          3.1055888532       -6.1744414783        0.6170172240
 O          4.0364093676       -5.2126991246        0.1459447645
 O          2.0727224748       -3.0580628088        4.2319991978
 C          1.4407938324       -1.8974643751        4.5588898126
 C          3.6724572972       -4.3182647551       -0.8176543107
 C          2.5761277380       -4.4341585781       -1.6681611568
 C          2.3057223275       -3.4358730457       -2.5912004660
 C          3.1054038511       -2.3070923785       -2.6878992199
 C          4.2211025735       -2.2151572796       -1.8629227468
 C          4.5024149102       -3.2005905523       -0.9399481284
 C          0.0754435614       -1.6703088073        4.4173102707
 C         -0.4464156476       -0.4133956703        4.6757789064
 C          0.3739679854        0.6440550603        5.0486083391
 C          1.7230657355        0.3860465357        5.2719071851
 C          2.2491835901       -0.8706905424        5.0510784998
 C          2.7929529538       -1.2078753507       -3.6750011726
 O          3.3415496664        0.0472344947       -3.2964638729
 C         -0.1667747368        2.0495258560        5.1189192756
 O         -0.1871871933        2.6836394531        3.8398222740
 C          2.6947319841        0.6605768828       -2.2068916359
 C          1.4765036752        1.4774938126       -2.5582042716
 C         -1.1431994854        2.1098217837        2.9668392209
 C         -1.2969705166        2.9342246698        1.7188757334
 N          0.7071220707        1.8239852782       -1.5327306562
 C         -0.3517346726        2.6035263210       -1.7579115054
 C         -0.7138812073        3.0139888036       -3.0419655925
 C          0.0933221655        2.6497726578       -4.1054250028
 C          1.2286264103        1.8976675301       -3.8593745361
 C         -1.7464673940        4.2464030351        1.8204382557
 C         -1.8883904618        4.9974097750        0.6682019115
 C         -1.4899722316        4.4420629235       -0.5336178749
 C         -1.0181400427        3.1291394158       -0.5473152988
 N         -0.9792769837        2.3665004290        0.5549558158
 H          6.7620844968       -0.9403589450       -0.7998696336
 H          7.4624629000       -0.3491434566        0.7200526060
 H          8.4031131703       -0.3149627819       -0.7675896833
 H          7.9627035573        2.1311436363        0.9950010987
 H          7.6705318824        3.2453297643       -0.3378031339
 H          8.9138302164        2.0102461456       -0.4889750297
 H          6.5922475197        2.4198378758       -2.4619229340
 H          6.0396606856        0.7580012508       -2.6061729691
 H          7.7689741264        1.1225900891       -2.6515482120
 H          5.5438357135        3.5328935349       -0.7254341532
 H          5.1664005584       -0.4526122132        0.7286696310
 H          3.2597674735       -1.4313761446       -4.6409779286
 H          1.7101952416       -1.1183759043       -3.8326203982
 H          4.8547383909       -1.3460888334       -1.9459655075
 H          3.8945553891        6.5427919176        0.6607747946
 H          5.2058875067        5.4847093324        0.1557133961
 H          4.4896935332        5.2929197058        1.7569577965
 H          2.2527408620        4.1349219089       -1.7256887012
 H          3.9133955524        4.6991533868       -1.9077936096
 H          2.6388964918        5.8399419135       -1.4748507273
 H          1.8994851071        1.6091617593       -4.6522082685
 H          2.4109272446       -0.0774218249       -1.4484833972
 H          3.4321037740        1.3395945692       -1.7655069671
 H         -1.6185269166        3.5829381207       -3.1939264641
 H         -0.1581211247        2.9500103006       -5.1122331651
 H         -1.5244801448        5.0171145757       -1.4445158369
 H         -2.2734969857        6.0050544048        0.7052221209
 H         -1.9866520763        4.6506984713        2.7904953393
 H         -0.8404564492        1.0979272055        2.6751312386
 H         -2.1136261769        2.0751031461        3.4825940590
 H         -3.0994870504        0.4651619597       -3.6992480486
 H         -2.7404423149       -0.8834042191       -4.8146504144
 H         -4.9180832692       -1.6053389681       -4.1475373030
 H         -5.0698969020       -2.4713865510       -2.6066008193
 H         -6.5342171463       -0.4757356362       -2.6341531086
 H         -5.1454216030        0.5544334030       -3.0036050771
 H         -5.4815462456        1.3172359909        0.4020699983
 H         -6.4357796262        1.5228434321       -1.0738390422
 H         -7.0012664044       -0.8382834551       -0.2553706660
 H         -5.8786939239       -2.1089237998       -0.7880860197
 H         -6.0338765344       -2.0886182936        1.6529351716
 H         -5.6253830568       -0.3772949196        1.6979177474
 H         -2.4236748928       -1.3025295507        2.5712428240
 H         -4.0354301531       -1.4746926402        3.3434105185
 H         -4.5100529998       -3.4757448281        0.4338241363
 H         -4.0002881783       -3.5240740134        2.1271422328
 H         -1.6778612905       -3.0438684034        1.4866387242
 H         -2.2758760353       -4.5033267828        0.6673123170
 H         -2.1749066760       -4.5108488715       -1.7913869892
 H         -3.6948816389       -3.6993294145       -1.3585080926
 H         -1.6188484756       -2.6328947958       -3.3119277714
 H         -3.1608471162       -3.3679615208       -3.7367830797
 H         -1.1845517681        2.0504258980        5.5372999515
 H          0.4789384874        2.6868892226        5.7265586274
 H         -1.5099094470       -0.2489008274        4.5773184941
 H         -0.5878696929       -2.4655800380        4.1162029534
 H          2.3704970461        1.1851099273        5.5994240483
 H          3.2967167419       -1.0703929076        5.2102427349
 H          0.7567395305       -4.6257034605        3.9053622948
 H          0.8445413221       -3.4029099765        2.6063070632
 H          3.2846874287       -4.0717798096        2.2922784523
 H          2.9888482737       -5.4485356720        3.3456869251
 H          1.4105959284       -4.8625815267        0.7985812917
 H          1.3087582197       -6.3411777769        1.7710680884
 H          2.7008641560       -6.7642894991       -0.2124400226
 H          3.7081552871       -6.8307853671        1.2489614124
 H          1.1300034309        4.1462131415        0.5098305335
 H          1.6057283986        5.8160148529        0.7805434142
 H          2.0251223604        4.5847293054        1.9691250769
 H          2.0299792025        2.3311165503        1.3749971053
 H          3.4038468939       -1.0179867285        2.1437325505
 H          2.3933285416        0.2947098564        2.8116690025
 H          1.9334248447       -5.2982942632       -1.6282348892
 H          1.4587205228       -3.5356891719       -3.2539823685
 H          5.3651817995       -3.1332764666       -0.2956066000
 H         -0.2747139319       -2.7041105335       -1.7540705249
 H         -0.2002696997       -3.9173646526       -0.4643060493
 H          2.3751061219       -2.3864524594        0.1921077522
  160
       -241.10147986
 C          0.2950641860       -1.8361994581        0.4576870497
 C         -0.4463937519       -2.9217872661       -0.2433523424
 C         -2.4315200660       -3.0049743936       -2.6006406237
 C         -2.5308466639       -3.5964547581       -1.1980477440
 N         -1.9044879417       -2.7404487049       -0.1753693157
 N         -3.0788175769       -1.6842773434       -2.6616552845
 C         -4.5071618061       -1.8399367044       -2.9463558593
 C         -2.3559052999       -3.1795611453        1.1596044346
 C         -5.2696366957       -0.5765639196       -2.5640673192
 C         -3.7976301711       -2.7737701730        1.4573223830
 N         -3.9994706514       -1.3245401619        1.3214062810
 N         -5.0137439624       -0.2136760064       -1.1622787474
 C         -5.8673637424       -1.0487645322       -0.3051011802
 C         -5.4341395335       -1.0258076963        1.1560993338
 C         -2.4537547692       -0.8935475996       -3.7156009684
 C         -5.3048661301        1.2097527777       -1.0001021432
 C         -3.5461641461       -0.6336248026        2.5311093010
 C         -1.0003410775       -0.5563214132       -3.3433910770
 O         -0.7376382342       -0.5022228513       -2.1084878417
 O         -0.1936479577       -0.4005488438       -4.2644524761
 C         -3.6967352998        0.8826572572        2.2843983172
 O         -3.2773362084        1.2786594512        1.1589502648
 O         -4.2240339387        1.5867175831        3.1502542989
 C         -4.1817899806        2.1024341978       -1.5881113069
 O         -4.4523925220        3.2806957813       -1.8352362832
 O         -3.0597795128        1.5560063829       -1.7926360027
 N         -0.3290511022       -0.7211054090        0.9208279608
 N          0.5536115737        0.0453054927        1.4881819041
 N          1.7267141415       -0.5249964947        1.4064766953
 C          1.6335338517       -1.7072273046        0.7648765162
 C          2.8883214210        0.0671049973        2.0242845448
 C          3.5874467218        1.0809003539        1.1520913606
 C          3.0563558837        2.3570704810        1.0393186583
 C          3.7088458520        3.3182811745        0.2791646026
 C          4.8752942712        2.9489699611       -0.3824505606
 C          5.4263828432        1.6764109276       -0.2890162415
 C          4.7664484428        0.7447738961        0.5022917590
 C          6.6981140789        1.3519107811       -1.0578365196
 C          7.8200968151        2.3053217243       -0.6218650368
 C          6.4120027480        1.5231088676       -2.5575827076
 C          7.1774970899       -0.0830758732       -0.8219157192
 C          3.2024850596        4.7464222381        0.1511300901
 C          2.0029503090        5.0183566736        1.0618114186
 C          4.3185472227        5.7301523037        0.5351320796
 C          2.7739619332        4.9862148404       -1.3033961743
 Eu        -2.2146938936        0.0369823553       -0.4440187693
 C          3.5753668940       -5.1961144370        1.7907630159
 C          2.2134305520       -4.9586254605        2.4422236415
 C          2.3232055476       -3.9002066815        3.5393623221
 C          3.5005085216       -6.1266586629        0.5740817516
 O          2.5388818342       -5.7526407353       -0.4007039395
 O          1.0151432720       -3.4963418274        3.9241246576
 C          0.8368015446       -2.2345529961        4.4014014254
 C          2.7540242057       -4.6967126303       -1.2328861906
 C          3.8520595693       -3.8424465637       -1.2073462826
 C          3.8925377468       -2.7481398815       -2.0552747228
 C          2.8629489656       -2.4811326743       -2.9459012396
 C          1.8008358174       -3.3744718752       -3.0137312893
 C          1.7475340594       -4.4690776075       -2.1751904456
 C          1.8589765542       -1.3710447251        4.7822538293
 C          1.5697708711       -0.0526366348        5.0974269604
 C          0.2683072172        0.4247613272        5.0763922560
 C         -0.7603141167       -0.4819013383        4.8304945620
 C         -0.4841613933       -1.7896998787        4.4909671846
 C          2.8879276961       -1.2329134913       -3.7928359662
 O          3.3236063183       -0.0967832232       -3.0525563976
 C         -0.0205943464        1.8976440161        5.2113306027
 O         -0.0341575599        2.5572466194        3.9439187267
 C          2.4536336694        0.2899324822       -2.0143297462
 C          1.4240195173        1.3291399384       -2.3744159243
 C         -1.0994556876        2.1252467232        3.1188006753
 C         -1.2079958712        2.9775963636        1.8830426229
 N          0.6287505498        1.6997168465       -1.3753497548
 C         -0.2914228781        2.6425808476       -1.5981768341
 C         -0.5100375089        3.1774608005       -2.8699029489
 C          0.3218339859        2.7857812501       -3.9038268701
 C          1.3384872849        1.8829898405       -3.6452795103
 C         -1.6314545544        4.2970575948        2.0012555104
 C         -1.7621123538        5.0619297807        0.8562852328
 C         -1.3859486931        4.5107166013       -0.3548547055
 C         -0.9340133569        3.1902322913       -0.3847351441
 N         -0.8967200175        2.4223920717        0.7132095683
 H          1.1609390675        4.3837042567        0.7992022355
 H          1.6854030626        6.0533009274        0.9501624412
 H          2.2566804928        4.8511127629        2.1056931671
 H          3.6067625617        4.8503167233       -1.9885216675
 H          2.3918558674        5.9979859091       -1.4226379012
 H          1.9872596473        4.2865883714       -1.5823656929
 H          3.9393908470        6.7492137348        0.5047041109
 H          5.1622932419        5.6652384434       -0.1452026889
 H          4.6700466953        5.5213681181        1.5428843328
 H          5.3748040211        3.6833592630       -0.9933163490
 H          2.1330213609        2.5735158657        1.5505302808
 H          3.6172154065       -1.3271348133       -4.6041250947
 H          1.8965360042       -1.0492702433       -4.2239703736
 H          1.0100464961       -3.1930473468       -3.7283306486
 H          7.5642761271        3.3409550909       -0.8262584601
 H          8.7371281604        2.0714364213       -1.1583656011
 H          8.0063366298        2.2044015927        0.4452068506
 H          8.0912264227       -0.2551207917       -1.3868428354
 H          6.4333978981       -0.7968398859       -1.1644823593
 H          7.3937299264       -0.2552573273        0.2294884283
 H          2.0332265784        1.5812492115       -4.4117022027
 H          1.9188392966       -0.5791465052       -1.6112492674
 H          3.0855589844        0.7098454787       -1.2274777739
 H         -1.3254985508        3.8624151918       -3.0427795615
 H          0.1830138968        3.1856849635       -4.8976017416
 H         -1.4259553654        5.0960543644       -1.2585347984
 H         -2.1260946373        6.0769720068        0.9055747168
 H         -1.8667542191        4.6969724994        2.9742451792
 H         -0.9420701654        1.0877019142        2.8062166456
 H         -2.0430176127        2.2057981224        3.6786791746
 H         -2.9581520836        0.0691271999       -3.8335934042
 H         -2.4610065890       -1.4066544436       -4.6915993306
 H         -4.6741543292       -2.0492143218       -4.0136043394
 H         -4.8804274404       -2.6852971317       -2.3702731098
 H         -6.3464986651       -0.7188602594       -2.7392060121
 H         -4.9438469393        0.2548104070       -3.1931808669
 H         -5.3575895879        1.4824077614        0.0561030294
 H         -6.2592338523        1.5025632902       -1.4674055636
 H         -6.9159790649       -0.7215832885       -0.3664323173
 H         -5.8015363132       -2.0696095432       -0.6781861209
 H         -6.0485835399       -1.7363397568        1.7255121637
 H         -5.6299637939       -0.0341135837        1.5692159918
 H         -2.4893505109       -0.8395631986        2.7108712631
 H         -4.1402115471       -0.9141496427        3.4145940431
 H         -4.4779602602       -3.2695603825        0.7667426549
 H         -4.0523274245       -3.1019221219        2.4748423475
 H         -1.6911667156       -2.7294831611        1.8982232891
 H         -2.2769923885       -4.2728669537        1.2439738441
 H         -2.0649938866       -4.5912951176       -1.1993883848
 H         -3.5829947981       -3.7047923460       -0.9468834169
 H         -1.3859624289       -2.8784624347       -2.8835310908
 H         -2.8871750097       -3.6952458989       -3.3237789906
 H         -0.9872925539        2.0562435848        5.7117776594
 H          0.7680402438        2.4059635441        5.7697504852
 H          2.3761779174        0.6172060113        5.3568702401
 H          2.8827790155       -1.7042786066        4.8286205968
 H         -1.7859478140       -0.1481593660        4.8917595519
 H         -1.2771787697       -2.4894711263        4.2808162348
 H          2.8703233857       -3.0368462497        3.1469168677
 H          2.8604335482       -4.2947187238        4.4105996454
 H          1.8202057144       -5.8861708251        2.8568135056
 H          1.5099120658       -4.5988335175        1.6903108270
 H          4.2592931018       -5.6512997227        2.5078920492
 H          3.9942784711       -4.2346236329        1.4940572074
 H          3.1673004853       -7.1179815583        0.8910796808
 H          4.4909256769       -6.2209772355        0.1140151672
 H          5.5547169895        0.9191130651       -2.8500063878
 H          7.2758896461        1.2156167137       -3.1433930740
 H          6.1897688969        2.5587115976       -2.8011337084
 H          5.1574383871       -0.2518407838        0.6164388681
 H          3.5772066489       -0.7369553206        2.2846478889
 H          2.5313507749        0.5669838248        2.9262209691
 H          4.6829540460       -4.0185580422       -0.5438914110
 H          4.7305156111       -2.0686159233       -2.0173510139
 H          0.9257588117       -5.1655723016       -2.2212357721
 H         -0.1282406144       -2.8961372635       -1.2869426113
 H         -0.1573964521       -3.9005547752        0.1710481477
 H          2.4711217183       -2.3381458587        0.5568684642
  160
       -241.10143830
 C         -0.3510512470        0.0994326959       -1.0285819031
 C         -1.3231472077        0.5393640893       -2.0726911757
 C         -4.3977851824        1.0855188114       -2.0743727760
 C         -3.5366012998        0.1966091961       -2.9693610010
 N         -2.4237736974       -0.4291949017       -2.2327027146
 N         -4.9425821683        0.3370521389       -0.9246425413
 C         -6.1768082133       -0.3640894079       -1.3118313518
 C         -1.9183340890       -1.5808069008       -3.0055724379
 C         -6.5293308852       -1.4511874213       -0.2959040460
 C         -2.7878473421       -2.8232662030       -2.8188242968
 N         -2.9421834154       -3.1725347408       -1.3951361823
 N         -5.3892844879       -2.3640094274       -0.0853124253
 C         -5.4041048589       -3.4011468742       -1.1316367656
 C         -4.0615408924       -4.1197062592       -1.2316000675
 C         -5.2182767886        1.2825907167        0.1594766790
 C         -5.5050304602       -2.9665590473        1.2472739154
 C         -1.7272578331       -3.8295038617       -0.9040347849
 C         -3.9261546146        1.7248094849        0.8791596478
 O         -2.8693801489        1.0919140948        0.5893084248
 O         -4.0013183247        2.6756736743        1.6616896845
 C         -1.7300115773       -3.9318508827        0.6417777092
 O         -2.2987895972       -2.9826618764        1.2591378935
 O         -1.1835853522       -4.9065722787        1.1609987969
 C         -5.1505295599       -1.9643490998        2.3818607061
 O         -5.6527418650       -2.1531642002        3.4912739562
 O         -4.3661246081       -1.0225641047        2.0739771662
 N         -0.6920186451       -0.7928141157       -0.0654211478
 N          0.3254134024       -0.9675356983        0.7262762249
 N          1.3172912727       -0.2081419396        0.3007056990
 C          0.9562471159        0.4805393176       -0.7946440925
 C          2.5944956696       -0.2348040435        0.9742776453
 C          3.4894812136        0.9251895135        0.6220919429
 C          3.3432528040        2.1365278128        1.2837733004
 C          4.2252559076        3.1807841656        1.0454891600
 C          5.2518147779        2.9682527966        0.1321452551
 C          5.4268973033        1.7662877703       -0.5422211326
 C          4.5158467953        0.7470737261       -0.2944571666
 C          6.6552166823        1.5721173277       -1.4199865882
 C          6.8558910511        2.7713130779       -2.3555934067
 C          6.5668150894        0.3054465271       -2.2746556885
 C          7.8714073522        1.4461672079       -0.4874676485
 C          4.1500280934        4.5145927081        1.7746049942
 C          3.9076433957        5.6311593657        0.7506040934
 C          3.0265045860        4.5580415098        2.8134016273
 C          5.4772661255        4.7647967670        2.5090771175
 Eu        -3.0604636500       -1.1008473136        0.3195303627
 C          2.2424622962       -4.3310283280        3.1544453296
 C          0.9601770904       -4.5482767472        3.9564571468
 C          0.0188567278       -3.3451237405        3.9088485447
 C          1.9679126746       -4.0381436310        1.6841728048
 O          3.2229856367       -3.9451045604        1.0270908537
 O          0.7615228533       -2.1808248657        4.2245187004
 C          0.2176576790       -0.9587248203        3.9990254244
 C          3.2584506996       -3.5231111935       -0.2657721375
 C          2.1364909252       -3.2825935141       -1.0517261847
 C          2.2864397956       -2.8255745004       -2.3510413780
 C          3.5431138647       -2.6013021613       -2.8953494580
 C          4.6616275912       -2.8637234787       -2.1092193421
 C          4.5277046613       -3.3190439552       -0.8151353768
 C         -1.0902309821       -0.7187778008        3.5860026431
 C         -1.5208229844        0.5857547492        3.3913710214
 C         -0.6725370352        1.6643756092        3.5964213229
 C          0.6276818350        1.4160547527        4.0253991030
 C          1.0696419431        0.1266576088        4.2257530973
 C          3.7058492777       -2.0269464224       -4.2809262730
 O          3.8712802010       -0.6138002609       -4.2682630090
 C         -1.1195345727        3.0789160180        3.3260817674
 O         -0.3035333226        3.7320097296        2.3643074985
 C          2.7008848981        0.0814519310       -3.8926028873
 C          2.9681339522        1.5599368878       -3.8158664287
 C         -0.3038719240        3.0866303796        1.1060765922
 C          0.2451074500        4.0068442685        0.0524453784
 N          2.2425107563        2.2302930935       -2.9345524511
 C          2.3948110768        3.5476608206       -2.8187216520
 C          3.3243435964        4.2449798240       -3.5906101268
 C          4.0789706194        3.5442287348       -4.5175811042
 C          3.8957811052        2.1773104218       -4.6477648702
 C         -0.0970398134        5.3574630813        0.0426135238
 C          0.3956644154        6.1506304564       -0.9787015937
 C          1.2141376531        5.5809320310       -1.9410984504
 C          1.5244485720        4.2247064186       -1.8379071470
 N          1.0339553140        3.4641917231       -0.8590441513
 H          2.9591004478        5.4685508513        0.2449123240
 H          4.6954448421        5.6588593217        0.0029282941
 H          3.8713739786        6.5968159061        1.2502091679
 H          6.3059972465        4.8669838820        1.8147089353
 H          5.6944809337        3.9396749259        3.1840285295
 H          5.4108201859        5.6800614148        3.0933038086
 H          3.0118565299        5.5355645164        3.2922996800
 H          3.1889683026        3.8105808950        3.5871311179
 H          2.0500999179        4.3972186733        2.3618591047
 H          5.9581379806        3.7637202004       -0.0394131019
 H          2.5461238914        2.2382789446        2.0008364511
 H          4.6192676608       -2.4044685664       -4.7446678993
 H          2.8430318336       -2.2897262508       -4.9084932371
 H          5.6464729121       -2.7053418545       -2.5205904436
 H          5.9493548101        2.9566004457       -2.9251221482
 H          7.6673793539        2.5661990845       -3.0501748287
 H          7.1110559120        3.6732152844       -1.8065403048
 H          8.7775135445        1.2991850304       -1.0712569106
 H          7.7481963958        0.5977722182        0.1823415383
 H          7.9917278423        2.3409609014        0.1181516660
 H          4.4621748649        1.5894365717       -5.3506725600
 H          1.9108016266       -0.0989079855       -4.6412390370
 H          2.3352673714       -0.2622963704       -2.9179544600
 H          3.4726849205        5.3034259395       -3.4564380108
 H          4.8030406490        4.0599052134       -5.1308799014
 H          1.5885010403        6.1777705597       -2.7560951400
 H          0.1422304000        7.1991521773       -1.0264973359
 H         -0.7313061324        5.7504413420        0.8203064850
 H          0.2962808354        2.1696135399        1.1428873868
 H         -1.3317601999        2.7964110409        0.8394150953
 H         -5.8311594301        0.8254002157        0.9396335354
 H         -5.7470759843        2.1817670226       -0.1910270268
 H         -7.0176945581        0.3385969204       -1.3884276026
 H         -6.0107678483       -0.8171197695       -2.2890029855
 H         -7.4135150768       -2.0068375424       -0.6355792226
 H         -6.7810800308       -0.9958069766        0.6650944087
 H         -4.7879323711       -3.7839541835        1.3656267255
 H         -6.5117238416       -3.3658136538        1.4421881032
 H         -6.1903661509       -4.1412845014       -0.9301095850
 H         -5.6243073895       -2.9088628265       -2.0785562928
 H         -4.0900488925       -4.8326659498       -2.0662734012
 H         -3.8859967922       -4.6939495081       -0.3188971023
 H         -0.8525718262       -3.2327314844       -1.1655209323
 H         -1.6027466484       -4.8401906067       -1.3192769769
 H         -3.7831349035       -2.6435161958       -3.2226926896
 H         -2.3368168667       -3.6594116308       -3.3697306137
 H         -0.9047430232       -1.7891142322       -2.6624529189
 H         -1.8738110707       -1.3333138906       -4.0740944016
 H         -3.1525885774        0.8041422364       -3.7993228428
 H         -4.1557151385       -0.5998011645       -3.3787813093
 H         -3.7949169411        1.9046127096       -1.6788866575
 H         -5.2116989297        1.5241230942       -2.6663906328
 H         -2.1653657275        3.0808480736        2.9889638777
 H         -1.0290007837        3.6955155905        4.2251596616
 H         -2.5516555518        0.7611950864        3.1082224895
 H         -1.7910164977       -1.5309765020        3.4411141150
 H          1.2883562564        2.2516988997        4.2017141068
 H          2.0710686283       -0.0736614436        4.5744455179
 H         -0.7979919286       -3.4782104335        4.6322819197
 H         -0.4263063074       -3.2554388652        2.9131183559
 H          1.2288000557       -4.7494268983        4.9941073308
 H          0.4090316542       -5.4015010799        3.5592857907
 H          2.8621238060       -5.2265888374        3.2191700629
 H          2.7998282330       -3.4963029589        3.5802100832
 H          1.4219415623       -3.0920150172        1.5817253954
 H          1.3577664359       -4.8398288207        1.2474504665
 H          6.5704196536       -0.5824200679       -1.6483245647
 H          7.4315561200        0.2505034858       -2.9329496842
 H          5.6698178542        0.3048713955       -2.8891674724
 H          4.6071489457       -0.2075898786       -0.7865330149
 H          3.0911403286       -1.1745538012        0.7111198279
 H          2.3824793573       -0.2487629811        2.0476842236
 H          1.1538556658       -3.4574030513       -0.6445989285
 H          1.4055239538       -2.6545978597       -2.9522602525
 H          5.3892234394       -3.5232477788       -0.1991680615
 H         -1.7293342195        1.4985358362       -1.7430934328
 H         -0.7899914772        0.7043840290       -3.0196923833
 H          1.5716625834        1.2012324545       -1.3015805121
  160
       -241.10141876
 C          0.2903222436       -1.8153755172        0.4376642622
 C         -0.4337837696       -2.9005731382       -0.2819130397
 C         -2.4281692049       -2.9740053596       -2.6335228855
 C         -2.5112966837       -3.5919779926       -1.2413970212
 N         -1.8944421493       -2.7434101522       -0.2070003366
 N         -3.0922655233       -1.6603191774       -2.6667703465
 C         -4.5198338607       -1.8292988738       -2.9488025396
 C         -2.3361544091       -3.2096733442        1.1219530342
 C         -5.2969508537       -0.5812578912       -2.5457916175
 C         -3.7814608806       -2.8246592666        1.4300716295
 N         -3.9999837232       -1.3755964164        1.3181696430
 N         -5.0404731340       -0.2362675301       -1.1394211128
 C         -5.8806190291       -1.0948207862       -0.2918636953
 C         -5.4391564014       -1.0907051470        1.1670572300
 C         -2.4813553400       -0.8433417454       -3.7093375359
 C         -5.3490392512        1.1807525479       -0.9535305896
 C         -3.5462419323       -0.6990066045        2.5358181693
 C         -1.0268932623       -0.5064413118       -3.3405217494
 O         -0.7618199949       -0.4487051685       -2.1064484563
 O         -0.2218212069       -0.3548398734       -4.2637684231
 C         -3.7140780980        0.8196495157        2.3166724515
 O         -3.3046003881        1.2410893047        1.1967267327
 O         -4.2434142465        1.5019447947        3.1986097742
 C         -4.2403344180        2.0978320772       -1.5313694376
 O         -4.5270008786        3.2769270469       -1.7551177770
 O         -3.1130438375        1.5691086358       -1.7525076294
 N         -0.3540719235       -0.7175615799        0.9138274722
 N          0.5128559094        0.0540478600        1.4974652261
 N          1.6951555182       -0.4963062007        1.4148455761
 C          1.6248379339       -1.6701170329        0.7549618142
 C          2.8401220942        0.1092257039        2.0493351566
 C          3.5863727409        1.0723987027        1.1597041081
 C          3.0818615587        2.3511151673        0.9746538427
 C          3.7770995192        3.2690396801        0.1990644256
 C          4.9633575358        2.8554037850       -0.3985974237
 C          5.4872210621        1.5783818738       -0.2335581250
 C          4.7807821256        0.6899022567        0.5672731363
 C          6.7814866688        1.2024840587       -0.9388282421
 C          7.9044227766        2.1491609250       -0.4906488984
 C          6.5590951761        1.3279428788       -2.4540656480
 C          7.2227192932       -0.2315784730       -0.6324514490
 C          3.2961771265        4.6958420623       -0.0132560424
 C          2.0484313726        5.0149334581        0.8135690294
 C          4.4008342034        5.6816518625        0.3971114216
 C          2.9544050298        4.8839837481       -1.4981525630
 Eu        -2.2500664906        0.0341075602       -0.4341015063
 C          3.6341472370       -5.1136859763        1.7820207911
 C          2.2668774658       -4.9080556416        2.4332065843
 C          2.3562609092       -3.8587978266        3.5410442428
 C          3.5806999769       -6.0399938112        0.5610181729
 O          2.6104850496       -5.6841387517       -0.4118446063
 O          1.0411778081       -3.4754013533        3.9227877759
 C          0.8435361358       -2.2181715461        4.4049538566
 C          2.8026725757       -4.6218081158       -1.2418019751
 C          3.8785812320       -3.7401828089       -1.2105964067
 C          3.8952473120       -2.6444528479       -2.0577816462
 C          2.8630610505       -2.4027594541       -2.9522578632
 C          1.8237760956       -3.3222178505       -3.0253217850
 C          1.7944445545       -4.4183030679       -2.1877433834
 C          1.8522376745       -1.3442928347        4.7979281606
 C          1.5451297513       -0.0304810225        5.1146402188
 C          0.2382435782        0.4315541271        5.0847534049
 C         -0.7777015260       -0.4863246897        4.8281157014
 C         -0.4832562547       -1.7894559933        4.4857408924
 C          2.8627791967       -1.1584355288       -3.8050730239
 O          3.3283395422       -0.0183023863       -3.0905080454
 C         -0.0691652861        1.9005237418        5.2218112485
 O         -0.0797368010        2.5639398687        3.9562665837
 C          2.4928488159        0.3875164567       -2.0321984208
 C          1.4217629193        1.3867427833       -2.3861957753
 C         -1.1375336673        2.1279333839        3.1233360222
 C         -1.2393627773        2.9802005393        1.8869109303
 N          0.6312874791        1.7432352167       -1.3783151852
 C         -0.3206467931        2.6545071748       -1.5962559431
 C         -0.5725909720        3.1732206446       -2.8684175103
 C          0.2566919365        2.7993660762       -3.9108816802
 C          1.3023154875        1.9278635685       -3.6598625759
 C         -1.6523160923        4.3028321200        2.0069609361
 C         -1.7796371953        5.0704690269        0.8635916720
 C         -1.4092063861        4.5177497378       -0.3484054387
 C         -0.9642048785        3.1948122039       -0.3798190017
 N         -0.9314658590        2.4241673917        0.7161515241
 H          1.2177354024        4.3732960882        0.5307474333
 H          1.7462764866        6.0454991188        0.6372505310
 H          2.2398542549        4.8944996827        1.8771053743
 H          3.8211167575        4.7081979234       -2.1298178512
 H          2.5974586850        5.8960199584       -1.6778554112
 H          2.1720584403        4.1862703806       -1.7934503164
 H          5.2834055741        5.5763249021       -0.2265679228
 H          4.6868028445        5.5123617740        1.4326434157
 H          4.0395587620        6.7030346246        0.3002776766
 H          5.4995556506        3.5566699793       -1.0171937101
 H          2.1440843350        2.6025927706        1.4415399029
 H          3.5621332376       -1.2616721093       -4.6415124323
 H          1.8577545416       -0.9748289466       -4.2035063051
 H          1.0320249923       -3.1604866773       -3.7434648423
 H          7.6771870765        3.1820067680       -0.7383554861
 H          8.8366937768        1.8806738909       -0.9828757310
 H          8.0472971465        2.0805227727        0.5856567056
 H          8.1539848747       -0.4412892825       -1.1543903008
 H          6.4791413239       -0.9454693826       -0.9757358212
 H          7.3954906409       -0.3673762517        0.4322532651
 H          1.9959365128        1.6413679702       -4.4332036634
 H          2.0011693853       -0.4777081863       -1.5699047613
 H          3.1488258398        0.8549670696       -1.2939295905
 H         -1.4109886625        3.8322107466       -3.0333468344
 H          0.0938619470        3.1884381011       -4.9053104808
 H         -1.4446972797        5.1037269195       -1.2519861161
 H         -2.1361191776        6.0880774863        0.9147576962
 H         -1.8828513118        4.7029492728        2.9810552572
 H         -0.9752478279        1.0905371082        2.8131563476
 H         -2.0854866886        2.2057118242        3.6762448096
 H         -2.9927524996        0.1183548470       -3.8028911152
 H         -2.4927183964       -1.3366983542       -4.6954003284
 H         -4.6877055052       -2.0254360205       -4.0183425389
 H         -4.8801192925       -2.6875073896       -2.3835554883
 H         -6.3724634912       -0.7349017078       -2.7191967892
 H         -4.9841462017        0.2633636390       -3.1637191988
 H         -5.4008342397        1.4357308400        0.1071508453
 H         -6.3089797035        1.4686131087       -1.4122884031
 H         -6.9328899704       -0.7781198858       -0.3425205088
 H         -5.8056234407       -2.1086779042       -0.6818583167
 H         -6.0416915291       -1.8175719251        1.7283712502
 H         -5.6434921138       -0.1082015475        1.5976271121
 H         -2.4860425960       -0.8958028541        2.7053513467
 H         -4.1312466495       -1.0002920834        3.4184328849
 H         -4.4580255435       -3.3163231035        0.7329117765
 H         -4.0297757675       -3.1722673418        2.4427339509
 H         -1.6743261121       -2.7647484098        1.8662349817
 H         -2.2447030952       -4.3032129543        1.1880449174
 H         -2.0288040933       -4.5785930397       -1.2626041809
 H         -3.5602800293       -3.7225623695       -0.9873819324
 H         -1.3858566231       -2.8296846623       -2.9202667022
 H         -2.8796257887       -3.6565785881       -3.3663617790
 H         -1.0418340105        2.0462401340        5.7144286243
 H          0.7088936994        2.4162510313        5.7883420946
 H          2.3419866730        0.6478800080        5.3808860588
 H          2.8792118893       -1.6662670957        4.8533787487
 H         -1.8076254615       -0.1647049175        4.8824454376
 H         -1.2660671473       -2.4979229235        4.2663457871
 H          2.8941121441       -2.9848470854        3.1593814334
 H          2.8942485242       -4.2541165098        4.4114268305
 H          1.8901506535       -5.8468424180        2.8376734205
 H          1.5578792268       -4.5535249136        1.6838338869
 H          4.3268955849       -5.5575112574        2.4978609994
 H          4.0327183707       -4.1420188312        1.4903973093
 H          3.2709866768       -7.0403661064        0.8735277701
 H          4.5728825761       -6.1088600911        0.1001915345
 H          5.6886241365        0.7502386201       -2.7604119342
 H          7.4309293604        0.9652613122       -2.9946449636
 H          6.3891370369        2.3618958903       -2.7424308680
 H          5.1488552451       -0.3076918103        0.7354992599
 H          3.5082783191       -0.6891841378        2.3737698228
 H          2.4530176608        0.6525540545        2.9128486122
 H          4.7110005789       -3.8956546292       -0.5438041028
 H          4.7150643637       -1.9432769392       -2.0162907251
 H          0.9901519843       -5.1346687468       -2.2371868643
 H         -0.1187542067       -2.8503297660       -1.3256299336
 H         -0.1274888836       -3.8817195751        0.1139325826
 H          2.4738070493       -2.2848010134        0.5443616877
  160
       -241.10140004
 C         -0.2843123628        0.0667842828       -1.0064721759
 C         -1.2293199019        0.5128999876       -2.0722699987
 C         -4.2919644601        1.1163915144       -2.1278206015
 C         -3.4338294589        0.2040856511       -3.0018689122
 N         -2.3451563805       -0.4361733669       -2.2420215687
 N         -4.8684738403        0.3874820348       -0.9809924264
 C         -6.1092449222       -0.2938988034       -1.3824406002
 C         -1.8493496404       -1.6037953747       -2.9967384447
 C         -6.4988034555       -1.3651455291       -0.3631768005
 C         -2.7442548161       -2.8285227524       -2.8117038658
 N         -2.9264975380       -3.1612627468       -1.3872861668
 N         -5.3793503236       -2.2964399706       -0.1246520472
 C         -5.3959237688       -3.3439488764       -1.1606018249
 C         -4.0647869039       -4.0868923806       -1.2316682384
 C         -5.1434083404        1.3464163532        0.0914587251
 C         -5.5282077405       -2.8827818824        1.2119051297
 C         -1.7304726513       -3.8341457986       -0.8720060215
 C         -3.8560729965        1.7668866070        0.8322448794
 O         -2.8048465552        1.1169884301        0.5590475304
 O         -3.9284231214        2.7179697082        1.6144797334
 C         -1.7528736856       -3.9198686379        0.6747998963
 O         -2.3225320000       -2.9605316605        1.2754207783
 O         -1.2183557329       -4.8923968358        1.2102539030
 C         -5.1733130041       -1.8752762748        2.3417401045
 O         -5.7008526015       -2.0397681630        3.4432194153
 O         -4.3620291682       -0.9550168918        2.0383670751
 N         -0.6516724799       -0.8190226465       -0.0471430315
 N          0.3484987478       -0.9990006998        0.7655228168
 N          1.3545980294       -0.2494786244        0.3573296540
 C          1.0208520779        0.4378294855       -0.7475859812
 C          2.6180330356       -0.2729397625        1.0574135858
 C          3.5045819779        0.8959786636        0.7137964104
 C          3.3836259632        2.0838034333        1.4205462587
 C          4.2398581413        3.1461027342        1.1671566357
 C          5.2185489981        2.9722104856        0.1956453362
 C          5.3700724517        1.7921253705       -0.5226036481
 C          4.4835300601        0.7558202436       -0.2599315480
 C          6.5396689242        1.6534884002       -1.4866768765
 C          6.5671499853        2.8333572722       -2.4665041394
 C          6.4794998435        0.3576654106       -2.2984182558
 C          7.8351921367        1.6448810546       -0.6589617823
 C          4.1768381695        4.4620010972        1.9287885323
 C          3.8711022031        5.5938035606        0.9386796295
 C          3.0968715655        4.4658288580        3.0137653774
 C          5.5301475728        4.7195113989        2.6105238215
 Eu        -3.0332364680       -1.0748950084        0.3039580925
 C          2.2272049033       -4.3348954492        3.2041291520
 C          0.9426054037       -4.5568728458        4.0012466601
 C          0.0003907608       -3.3545096260        3.9538447226
 C          1.9576284378       -4.0627561603        1.7290210542
 O          3.2147352247       -3.9406149922        1.0806104801
 O          0.7380447444       -2.1942960492        4.2955900343
 C          0.2097074360       -0.9684408000        4.0548089062
 C          3.2457751826       -3.5348991873       -0.2179583244
 C          2.1220541820       -3.3509414302       -1.0162373849
 C          2.2648519571       -2.9088440387       -2.3214169718
 C          3.5162475129       -2.6442450073       -2.8592653983
 C          4.6374917782       -2.8480182061       -2.0597700878
 C          4.5106204452       -3.2874563272       -0.7594759928
 C         -1.0826675086       -0.7187928994        3.6009682275
 C         -1.4952451394        0.5885826735        3.3878997739
 C         -0.6451743424        1.6608284314        3.6174835390
 C          0.6369113313        1.4032039250        4.0930649820
 C          1.0619865694        0.1106524260        4.3090113161
 C          3.6684856689       -2.0932114366       -4.2554393728
 O          3.7908046844       -0.6761475743       -4.2727563024
 C         -1.0699186751        3.0772484450        3.3232262094
 O         -0.2247767117        3.7123165797        2.3739155293
 C          2.5963779469       -0.0050924770       -3.9267250902
 C          2.8254831473        1.4824423962       -3.9167996894
 C         -0.1866393448        3.0473817651        1.1264192061
 C          0.3203601133        3.9705409331        0.0544691323
 N          2.1625244772        2.1668225696       -2.9986541107
 C          2.2903948070        3.4914680117       -2.9403823471
 C          3.1284798549        4.1803699098       -3.8182146515
 C          3.8204307149        3.4637023639       -4.7815016250
 C          3.6649224472        2.0891814538       -4.8457777155
 C         -0.0006197543        5.3262393157        0.0718184171
 C          0.4510422115        6.1190783981       -0.9685149234
 C          1.2049580273        5.5436232704       -1.9787727490
 C          1.4955784800        4.1809802080       -1.9047946377
 N          1.0495648922        3.4225785511       -0.9027964975
 H          2.9178129783        5.4085446843        0.4489350670
 H          4.6407486410        5.6701300787        0.1757445101
 H          3.8106820041        6.5449448555        1.4631854911
 H          5.4790486943        5.6294714302        3.2044971976
 H          6.3288206161        4.8348304540        1.8837095397
 H          5.7824159310        3.8910822795        3.2690216551
 H          3.0942636660        5.4298654054        3.5194948000
 H          3.2977058420        3.6993872194        3.7594916456
 H          2.1049801601        4.3096508071        2.5951342851
 H          5.9042885491        3.7822790841        0.0074242066
 H          2.6242435369        2.1550429163        2.1809091543
 H          4.5956440806       -2.4522619037       -4.7066107306
 H          2.8176147761       -2.3960616082       -4.8812973931
 H          5.6186931683       -2.6564594622       -2.4656672666
 H          5.6184517163        2.9028728429       -2.9917786313
 H          7.3596732159        2.6897891357       -3.1975032500
 H          6.7490228086        3.7754024572       -1.9573932601
 H          8.6969682750        1.5363173366       -1.3139827037
 H          7.8275853423        0.8152658053        0.0447785592
 H          7.9466769198        2.5669586863       -0.0945732340
 H          4.1864635062        1.4887572973       -5.5724199041
 H          1.8157752800       -0.2416417212       -4.6695706160
 H          2.2402902682       -0.3177734155       -2.9383032178
 H          3.2583822137        5.2466925040       -3.7409941412
 H          4.4772649905        3.9733701547       -5.4705431600
 H          1.5426037771        6.1435215498       -2.8072044975
 H          0.2144493298        7.1723438175       -0.9942398082
 H         -0.5860843693        5.7232244005        0.8848034102
 H          0.4584162613        2.1625489587        1.1817135411
 H         -1.1968065708        2.7015495680        0.8582315629
 H         -5.7802892765        0.9083238755        0.8632854585
 H         -5.6462711762        2.2541367022       -0.2747838464
 H         -6.9353031324        0.4237673014       -1.4791259675
 H         -5.9356547604       -0.7586881541       -2.3527614835
 H         -7.3869943550       -1.9079217581       -0.7131179241
 H         -6.7586791491       -0.8965230902        0.5892531552
 H         -4.8291105654       -3.7125465789        1.3502859163
 H         -6.5454605343       -3.2605603882        1.3942749721
 H         -6.1982560039       -4.0680518237       -0.9643159284
 H         -5.5922740726       -2.8576566093       -2.1158454317
 H         -4.0928756675       -4.8081724628       -2.0591744531
 H         -3.9135421365       -4.6541058920       -0.3102577971
 H         -0.8423930917       -3.2551777488       -1.1279565317
 H         -1.6182746146       -4.8513260943       -1.2747304290
 H         -3.7298363788       -2.6346760928       -3.2325129617
 H         -2.3003446561       -3.6780531764       -3.3477501296
 H         -0.8448812887       -1.8266994867       -2.6365260103
 H         -1.7845836699       -1.3669573486       -4.0666354541
 H         -3.0247587308        0.7972841470       -3.8301195871
 H         -4.0612800804       -0.5839393490       -3.4148462563
 H         -3.6797929949        1.9271880848       -1.7295366606
 H         -5.0882791396        1.5652047941       -2.7358550907
 H         -2.1075815358        3.0874976083        2.9620039017
 H         -0.9935407541        3.7021452794        4.2178593079
 H         -2.5148071234        0.7717820877        3.0704765029
 H         -1.7852208055       -1.5254900673        3.4356531085
 H          1.2967164301        2.2339940604        4.2936005403
 H          2.0501434606       -0.0973323773        4.6895901316
 H         -0.8269306622       -3.4965476519        4.6634719638
 H         -0.4300964807       -3.2536015291        2.9529357587
 H          1.2077862346       -4.7595158684        5.0394823232
 H          0.3941296545       -5.4099919343        3.6002974927
 H          2.8568805034       -5.2222487821        3.2832862706
 H          2.7723411354       -3.4888145356        3.6233121780
 H          1.3871647664       -3.1328293305        1.6121838312
 H          1.3730281204       -4.8847513653        1.2952575348
 H          6.5621313679       -0.5078459284       -1.6464286249
 H          7.3131572792        0.3297831276       -2.9973729673
 H          5.5567079530        0.2901842187       -2.8695995285
 H          4.5543699994       -0.1811486886       -0.7879417862
 H          3.1254866166       -1.2089992500        0.8027333377
 H          2.3861755929       -0.2875461852        2.1264193553
 H          1.1441202756       -3.5610926900       -0.6149459609
 H          1.3834569127       -2.7837717796       -2.9330815448
 H          5.3742900061       -3.4466222244       -0.1332824473
 H         -1.6217950818        1.4835536076       -1.7603378825
 H         -0.6756117537        0.6584839802       -3.0106168916
 H          1.6474481431        1.1535468371       -1.2452917534
  160
       -241.10139836
 C         -0.2710448121        0.0631401423       -1.0022146097
 C         -1.2119975205        0.5193819674       -2.0671644272
 C         -4.2690765706        1.1497379025       -2.1160698122
 C         -3.4199974435        0.2338704807       -2.9952066244
 N         -2.3362906646       -0.4191613235       -2.2391542819
 N         -4.8509717747        0.4207585629       -0.9720138617
 C         -6.0979805939       -0.2479383533       -1.3754788842
 C         -1.8516885194       -1.5882700230       -2.9987957573
 C         -6.4963755682       -1.3199312336       -0.3604277494
 C         -2.7576566707       -2.8055148047       -2.8181547784
 N         -2.9414600712       -3.1430864289       -1.3950683882
 N         -5.3852144864       -2.2623331046       -0.1267656619
 C         -5.4121156235       -3.3053772924       -1.1669915859
 C         -4.0875582370       -4.0595504542       -1.2424750044
 C         -5.1166324835        1.3772427559        0.1049514170
 C         -5.5382315003       -2.8528305079        1.2074967013
 C         -1.7507733217       -3.8285455151       -0.8840309116
 C         -3.8253072556        1.7822768378        0.8472927616
 O         -2.7798609486        1.1247966950        0.5698751231
 O         -3.8889864051        2.7294568726        1.6349515600
 C         -1.7716448616       -3.9204800274        0.6624529337
 O         -2.3319902158       -2.9585589216        1.2677424210
 O         -1.2450888920       -4.8999289407        1.1931047770
 C         -5.1720639466       -1.8537527632        2.3411796530
 O         -5.6995456416       -2.0180769137        3.4427154604
 O         -4.3531049977       -0.9394706831        2.0403884544
 N         -0.6435309501       -0.8251151598       -0.0471761243
 N          0.3545961217       -1.0121916609        0.7665522928
 N          1.3642291786       -0.2649085880        0.3632469009
 C          1.0350172547        0.4279664364       -0.7395240063
 C          2.6261073003       -0.2929068652        1.0661872931
 C          3.5123913443        0.8777005003        0.7275105019
 C          3.4029585907        2.0567915775        1.4504470802
 C          4.2554480963        3.1221063306        1.1966673662
 C          5.2194994834        2.9594275402        0.2088189451
 C          5.3600078964        1.7876962770       -0.5252639896
 C          4.4769697749        0.7486476045       -0.2620614099
 C          6.5140959620        1.6614849930       -1.5094477294
 C          6.4460152265        0.3720346950       -2.3305827763
 C          7.8234429542        1.6517472935       -0.7038403765
 C          6.5192129534        2.8494064826       -2.4798870206
 C          4.2025847534        4.4297493032        1.9731222475
 C          5.5643103491        4.6795953172        2.6406754991
 C          3.8845616392        5.5721379204        0.9990338874
 C          3.1360180379        4.4223573906        3.0712635093
 Eu        -3.0277501700       -1.0635940161        0.3038422276
 C          2.2145797717       -4.3633829838        3.1716274536
 C          0.9308969956       -4.5884025186        3.9693860140
 C         -0.0060638236       -3.3814689869        3.9370512940
 C          1.9429004924       -4.0833042127        1.6984245176
 O          3.1988416865       -3.9518566582        1.0495657684
 O          0.7364638282       -2.2288954697        4.2938902500
 C          0.2171300775       -0.9977102931        4.0608903010
 C          3.2261358440       -3.5423295478       -0.2480085814
 C          2.1004489109       -3.3632702328       -1.0444899974
 C          2.2389725374       -2.9175529683       -2.3488800385
 C          3.4880820228       -2.6444541128       -2.8876437346
 C          4.6114498137       -2.8425640622       -2.0897387237
 C          4.4887998326       -3.2854853793       -0.7902090182
 C         -1.0720936278       -0.7359731281        3.6048942358
 C         -1.4748382393        0.5756306447        3.3994311805
 C         -0.6181472470        1.6403817204        3.6390376717
 C          0.6602443505        1.3706740824        4.1178349998
 C          1.0757217087        0.0737236189        4.3260587311
 C          3.6352669760       -2.0907761900       -4.2832938310
 O          3.7541392007       -0.6734881663       -4.2986723866
 C         -1.0318962510        3.0612990099        3.3511474541
 O         -0.1829265130        3.6932865273        2.4030515393
 C          2.5589424665       -0.0051980545       -3.9493092861
 C          2.7876308181        1.4825027142       -3.9379477750
 C         -0.1484094447        3.0315756434        1.1536906427
 C          0.3471228591        3.9591148936        0.0802232020
 N          2.1387362134        2.1643498240       -3.0080358133
 C          2.2693222458        3.4886903125       -2.9470286992
 C          3.0949558973        4.1795232604       -3.8352066946
 C          3.7723328637        3.4653174201       -4.8106611290
 C          3.6147564692        2.0912214138       -4.8767521938
 C          0.0335245098        5.3162885251        0.1107737956
 C          0.4727816459        6.1131719577       -0.9317743372
 C          1.2081513182        5.5401379273       -1.9568912263
 C          1.4931096840        4.1756712397       -1.8956494759
 N          1.0588663727        3.4133581093       -0.8914298838
 H          5.8226397955        3.8457833841        3.2899847798
 H          5.5219941979        5.5851605524        3.2420155793
 H          6.3547226503        4.7987290205        1.9054544788
 H          3.3450374171        3.6473731568        3.8058557369
 H          2.1391490066        4.2721625153        2.6623221524
 H          3.1407723784        5.3806920621        3.5876844633
 H          4.6467663610        5.6597246545        0.2298587891
 H          3.8264972653        6.5169670064        1.5351160996
 H          2.9270799044        5.3900075068        0.5161255005
 H          5.9021679820        3.7718404200        0.0194337141
 H          2.6549018922        2.1193239846        2.2227010922
 H          4.5621003274       -2.4468721048       -4.7375331110
 H          2.7834957666       -2.3948197991       -4.9073427502
 H          5.5909471977       -2.6441065576       -2.4964296453
 H          5.5154904582        0.3061516517       -2.8892697284
 H          6.5405223347       -0.4982745697       -1.6866540015
 H          7.2695919111        0.3522617648       -3.0416586072
 H          7.3003413390        2.7162451084       -3.2249854804
 H          6.7041146792        3.7882311339       -1.9659240744
 H          5.5615741722        2.9179858978       -2.9888921269
 H          4.1258840789        1.4925025139       -5.6121424596
 H          1.7775464369       -0.2418907020       -4.6912607412
 H          2.2054046172       -0.3195746532       -2.9604904452
 H          3.2271902748        5.2454665593       -3.7567219264
 H          4.4198704705        3.9765537771       -5.5072599982
 H          1.5356049645        6.1434089961       -2.7869468207
 H          0.2410048932        7.1677087954       -0.9475552714
 H         -0.5368334509        5.7111053274        0.9354714685
 H          0.5018001410        2.1502202424        1.2032308916
 H         -1.1580514764        2.6810375123        0.8899335249
 H         -5.7574643543        0.9416412716        0.8749146592
 H         -5.6109549219        2.2913908180       -0.2569081245
 H         -6.9176720023        0.4774438512       -1.4687161428
 H         -5.9290656827       -0.7102125239       -2.3478226679
 H         -7.3897124294       -1.8531606843       -0.7119455091
 H         -6.7512836412       -0.8530180920        0.5941820044
 H         -4.8475082481       -3.6903168116        1.3415142531
 H         -6.5589984993       -3.2211334595        1.3895619207
 H         -6.2205057593       -4.0232625665       -0.9727867654
 H         -5.6052559485       -2.8135177931       -2.1200340829
 H         -4.1226193064       -4.7770675764       -2.0730074319
 H         -3.9404420387       -4.6319985996       -0.3236249508
 H         -0.8581461831       -3.2560203213       -1.1385711291
 H         -1.6478843709       -4.8449270444       -1.2912245333
 H         -3.7418787462       -2.6006024118       -3.2368980864
 H         -2.3222470846       -3.6567154327       -3.3585058702
 H         -0.8490724355       -1.8216297660       -2.6400704177
 H         -1.7854866036       -1.3477983605       -4.0677994104
 H         -3.0065062512        0.8272417683       -3.8211322613
 H         -4.0547573708       -0.5467182437       -3.4111344022
 H         -3.6493009257        1.9532214211       -1.7146821740
 H         -5.0619285839        1.6084599767       -2.7211912447
 H         -2.0698397032        3.0812254106        2.9911888186
 H         -0.9493284898        3.6822161377        4.2479865776
 H         -2.4920355821        0.7681295048        3.0799697626
 H         -1.7797990073       -1.5365553849        3.4319587243
 H          1.3249112566        2.1954313380        4.3269230082
 H          2.0611945536       -0.1437330360        4.7083007552
 H         -0.8342043647       -3.5289973570        4.6445750316
 H         -0.4358765414       -3.2659263676        2.9374854701
 H          1.1974798018       -4.8030700713        5.0048289395
 H          0.3776774443       -5.4347816370        3.5607273860
 H          2.8436980858       -5.2516125403        3.2452211097
 H          2.7609400801       -3.5199651903        3.5945715930
 H          1.3685479959       -3.1550298722        1.5874379131
 H          1.3613903237       -4.9051943724        1.2603329374
 H          7.9402562396        2.5691250510       -0.1329496380
 H          8.6745782829        1.5532446869       -1.3741589973
 H          7.8315928377        0.8157519372       -0.0076788346
 H          4.5391652927       -0.1818650380       -0.8024341660
 H          3.1335787627       -1.2280682408        0.8084576692
 H          2.3922680000       -0.3116824845        2.1346528626
 H          1.1243602767       -3.5805551880       -0.6426287571
 H          1.3561987060       -2.7966572232       -2.9593712540
 H          5.3541674545       -3.4405109769       -0.1653164103
 H         -1.5953751328        1.4929540375       -1.7530158188
 H         -0.6567162910        0.6624728976       -3.0049770897
 H          1.6645382109        1.1433087948       -1.2333528588
  160
       -241.10130864
 C          0.0021152646       -1.9400284219        0.0303944771
 C         -0.7414605144       -2.9114312558       -0.8214901864
 C         -2.7872242216       -2.6346192535       -3.1117654360
 C         -2.8646293227       -3.4285564503       -1.8118853867
 N         -2.1969814749       -2.7419379144       -0.6941185860
 N         -3.3554908224       -1.2856389314       -2.9384603734
 C         -4.7950141127       -1.3166246786       -3.2144931460
 C         -2.6219842083       -3.3659602270        0.5732865670
 C         -5.4936472908       -0.1002358474       -2.6159589831
 C         -4.0360304532       -2.9572208215        0.9773379299
 N         -4.1728873697       -1.4968130906        1.0721207876
 N         -5.2059968539        0.0276293304       -1.1776109707
 C         -6.0640106404       -0.9117417551       -0.4383671785
 C         -5.5972906002       -1.1197846924        0.9989917268
 C         -2.6814026560       -0.3709081892       -3.8587678249
 C         -5.4678740860        1.4133949631       -0.7852812759
 C         -3.6528283270       -1.0216048880        2.3576003157
 C         -1.1948647022       -0.2862440057       -3.4630445097
 O         -0.9616205096       -0.2198903980       -2.2237473079
 O         -0.3442990558       -0.3399496092       -4.3555670559
 C         -3.7259753619        0.5199632540        2.3572612723
 O         -3.3436841191        1.0718241513        1.2844938899
 O         -4.1585157477        1.1011769657        3.3562255237
 C         -4.3380809463        2.3687927431       -1.2478009559
 O         -4.5654697284        3.5808081651       -1.2373019222
 O         -3.2579474889        1.8316681341       -1.6289952290
 N         -0.6243840806       -0.9086879483        0.6553418370
 N          0.2539656173       -0.2387244422        1.3379099508
 N          1.4271893971       -0.7932736259        1.1796433667
 C          1.3367054383       -1.8632304488        0.3660644320
 C          2.5797964691       -0.3229936402        1.9039224875
 C          3.4225260169        0.6792114449        1.1539362183
 C          2.9695970112        1.9846413079        1.0349441912
 C          3.7610306115        2.9429039391        0.4165466616
 C          4.9948736308        2.5449929645       -0.0894689732
 C          5.4728508798        1.2438765178        0.0205093541
 C          4.6626680026        0.3112279751        0.6555511842
 C          6.8361809155        0.8975473034       -0.5607424536
 C          7.2501610974       -0.5493140364       -0.2753320283
 C          7.9044129474        1.8172975054        0.0496520466
 C          6.7806322175        1.1012839115       -2.0828295828
 C          3.3370118611        4.3964267599        0.2774945468
 C          3.1370831737        4.7069694632       -1.2130602810
 C          2.0256971312        4.6886100112        1.0102294774
 C          4.4216845727        5.3142695843        0.8618476865
 Eu        -2.4709886396        0.0777220327       -0.5530780829
 C          3.3763314240       -4.4407238487        1.9866507836
 C          3.7867146948       -4.7121206114        3.4342921797
 C          3.4829805780       -3.5096376459        4.3284303020
 C          3.8718046278       -5.5263459369        1.0240909001
 O          3.1308207563       -5.5677917774       -0.1880023567
 O          2.0801824725       -3.2764692150        4.3181665347
 C          1.6055394154       -2.0445018126        4.6451191774
 C          3.1639841126       -4.5118065658       -1.0510675145
 C          4.0911348811       -3.4740748842       -1.0291028130
 C          3.9704338808       -2.4212743925       -1.9227061367
 C          2.9369110585       -2.3698447926       -2.8456744276
 C          2.0493589288       -3.4387954341       -2.9036417724
 C          2.1610755588       -4.4958432346       -2.0244413852
 C          2.3693939533       -0.9960395056        5.1495533686
 C          1.7969924794        0.2549245692        5.3212383178
 C          0.4566027624        0.4831777207        5.0433878884
 C         -0.3251292713       -0.5977441746        4.6399684102
 C          0.2407738817       -1.8376211315        4.4279707174
 C          2.7807267315       -1.1885187058       -3.7727382277
 O          3.3627936427        0.0030194375       -3.2616645352
 C         -0.1214992869        1.8741227120        5.1241490362
 O         -0.1525173119        2.5352633089        3.8600841517
 C          2.6766479115        0.5662563362       -2.1691596788
 C          1.5051947248        1.4492673315       -2.5181705980
 C         -1.1482890291        2.0163425818        2.9954156121
 C         -1.2771420219        2.8748063796        1.7664048166
 N          0.7334456276        1.7925727210       -1.4930233607
 C         -0.2903934256        2.6199911910       -1.7064245144
 C         -0.6154295901        3.0863209536       -2.9815985308
 C          0.1959899843        2.7285259098       -4.0438382661
 C          1.2977093737        1.9249260494       -3.8068929793
 C         -1.7020934091        4.1925297907        1.8988950215
 C         -1.8075460341        4.9800665941        0.7671143871
 C         -1.4003714389        4.4522813082       -0.4441374771
 C         -0.9586521557        3.1293269500       -0.4895536561
 N         -0.9529362244        2.3355064745        0.5908997896
 H          4.0512565237        4.5454887244       -1.7783804334
 H          2.8292104750        5.7422280339       -1.3446364425
 H          2.3624785573        4.0623775024       -1.6258555118
 H          5.3540570181        5.2350658031        0.3109991161
 H          4.6099776228        5.0553654270        1.9011582188
 H          4.0916916737        6.3497926987        0.8180256641
 H          1.2091216222        4.1052826688        0.5929492098
 H          1.7709367287        5.7412196723        0.9015722747
 H          2.1063972395        4.4671353375        2.0717687085
 H          5.6076172429        3.2796542213       -0.5863000078
 H          1.9980702040        2.2278028963        1.4319485430
 H          3.3151036075       -1.3742957357       -4.7111424686
 H          1.7204178870       -1.0258776249       -4.0070621455
 H          1.2630419972       -3.4280715622       -3.6442635688
 H          7.2869285319       -0.7367654039        0.7950195154
 H          8.2434449145       -0.7256850430       -0.6828753930
 H          6.5694302522       -1.2525437340       -0.7462626847
 H          5.9653735354        0.5273622556       -2.5200677339
 H          7.7151644269        0.7828977090       -2.5399303928
 H          6.6199071007        2.1467435805       -2.3331600321
 H          1.9716472224        1.6415983138       -4.5990178748
 H          2.3257076193       -0.2107318773       -1.4803176496
 H          3.4119248930        1.1858274736       -1.6461815235
 H         -1.4961796364        3.6926869241       -3.1289743546
 H         -0.0261205699        3.0736638399       -5.0431496434
 H         -1.4073473936        5.0551897896       -1.3375560761
 H         -2.1721217308        5.9942499982        0.8274525116
 H         -1.9519198417        4.5741541689        2.8757488236
 H         -0.8933951941        0.9992965577        2.6805822297
 H         -2.1115875498        2.0142396276        3.5257106027
 H         -3.0877767235        0.6403472197       -3.7722176963
 H         -2.7572978129       -0.6980563445       -4.9083050415
 H         -4.9848958091       -1.3376974595       -4.2977818713
 H         -5.2022811336       -2.2279558670       -2.7784914927
 H         -6.5776515184       -0.1703981332       -2.7889223396
 H         -5.1392779860        0.8058453974       -3.1123594008
 H         -5.4978336669        1.5164502130        0.3014231202
 H         -6.4238699839        1.7899903876       -1.1823737896
 H         -7.1039630771       -0.5550246029       -0.4235906758
 H         -6.0312347090       -1.8651279990       -0.9634660330
 H         -6.2273501727       -1.8822481563        1.4764238291
 H         -5.7383328358       -0.1934187456        1.5598351441
 H         -2.6023173476       -1.2996499002        2.4710849968
 H         -4.2344314980       -1.4074100548        3.2085643580
 H         -4.7542178526       -3.3115752454        0.2399004192
 H         -4.2781161219       -3.4281667945        1.9401315004
 H         -1.9226584955       -3.0540410574        1.3494464745
 H         -2.5813523147       -4.4611293043        0.4892327418
 H         -2.4200069147       -4.4198163979       -1.9753929081
 H         -3.9121378487       -3.5552746670       -1.5488496722
 H         -1.7480596965       -2.5269533043       -3.4260453357
 H         -3.3111707247       -3.1788242977       -3.9084214053
 H         -1.1397769570        1.8432139250        5.5397264877
 H          0.5056456682        2.5148095929        5.7484705417
 H          2.4121147674        1.0697107126        5.6724165037
 H          3.4093099777       -1.1303665794        5.3980650873
 H         -1.3854137135       -0.4586243945        4.4871544504
 H         -0.3563668278       -2.6697723365        4.0905997231
 H          4.0126401835       -2.6288444483        3.9483446069
 H          3.8160553072       -3.7061011825        5.3553095033
 H          4.8575124553       -4.9111636072        3.4905024873
 H          3.2521110341       -5.5832736761        3.8120467696
 H          3.7733682471       -3.4720101141        1.6806738291
 H          2.2877875457       -4.3947293460        1.9284247800
 H          3.7031492043       -6.5146774646        1.4581770180
 H          4.9431685217       -5.4151402154        0.8211929202
 H          8.8849949804        1.5623852582       -0.3465048943
 H          7.9262838213        1.7029635030        1.1312264132
 H          7.7114563912        2.8614224280       -0.1780251296
 H          4.9897567765       -0.7077375747        0.7729377762
 H          3.1814924257       -1.1944951227        2.1648838179
 H          2.1953637051        0.1504556840        2.8090437556
 H          4.9110160280       -3.4767334700       -0.3286734100
 H          4.6766868298       -1.6057724480       -1.8939333553
 H          1.4747439143       -5.3263513687       -2.0617149725
 H         -0.4395988967       -2.7262542512       -1.8540602560
 H         -0.4386890927       -3.9379478581       -0.5630049329
 H          2.1724464491       -2.4668130992        0.0868501557
  160
       -241.10114277
 C          0.2751747390       -1.9061667373        0.4901109698
 C         -0.5122154693       -2.9938957680       -0.1577311943
 C         -2.4571569764       -3.0820803063       -2.5470971090
 C         -2.6105757544       -3.6072763444       -1.1230208467
 N         -1.9610507497       -2.7406960908       -0.1235343323
 N         -3.0461650886       -1.7400509793       -2.6791463662
 C         -4.4744149459       -1.8456399831       -2.9844171538
 C         -2.4525538847       -3.1055483352        1.2197286128
 C         -5.1863975840       -0.5367823580       -2.6625392084
 C         -3.8827316964       -2.6356869930        1.4756791651
 N         -4.0260197095       -1.1865672590        1.2807631015
 N         -4.9407861424       -0.1337185312       -1.2701969260
 C         -5.8446845761       -0.9005026942       -0.4011258483
 C         -5.4433165668       -0.8394333172        1.0680235206
 C         -2.3691562643       -1.0225224928       -3.7525597574
 C         -5.1732343595        1.3056973182       -1.1664065240
 C         -3.5748953065       -0.4665675767        2.4741099991
 C         -0.9179200876       -0.7045467901       -3.3572646959
 O         -0.6777848904       -0.6438641875       -2.1176855972
 O         -0.0917164171       -0.5675892209       -4.2638014849
 C         -3.6615035497        1.0422666694        2.1602566100
 O         -3.2029996635        1.3710089708        1.0285517310
 O         -4.1818383540        1.8033389268        2.9807852571
 C         -3.9973491613        2.1280315618       -1.7540258691
 O         -4.2063459640        3.3110889542       -2.0357904823
 O         -2.8994078051        1.5237653759       -1.9229246115
 N         -0.2974777939       -0.7534683794        0.9248124640
 N          0.6252138986       -0.0017770102        1.4479929341
 N          1.7744297665       -0.6191750534        1.3635386681
 C          1.6231589992       -1.8191014750        0.7676433443
 C          2.9770334132       -0.0650279305        1.9406711177
 C          3.5442196447        1.0991529640        1.1643362196
 C          3.0113602457        2.3663845448        1.3427630161
 C          3.5599076172        3.4525048590        0.6731759292
 C          4.6090298006        3.2174161620       -0.2085550312
 C          5.1510773448        1.9556356583       -0.4185080079
 C          4.6136376139        0.8969402943        0.3021484145
 C          6.2821983987        1.7818787175       -1.4204045179
 C          7.4890382804        2.6220137021       -0.9788308488
 C          5.7890130344        2.2451255103       -2.7991258734
 C          6.7261814182        0.3230862805       -1.5552816260
 C          3.0594023927        4.8758762934        0.8654158066
 C          2.4004801373        5.3382333045       -0.4417127807
 C          2.0340585818        4.9824859459        1.9961737981
 C          4.2349404089        5.8031817809        1.2118212130
 Eu        -2.1372333572        0.0345811449       -0.4961165513
 C          3.4978779296       -5.3581765968        1.8573059145
 C          2.1443336354       -5.0674849544        2.5044865011
 C          2.2788073230       -3.9771639003        3.5666500725
 C          3.3892563203       -6.3161604562        0.6649439450
 O          2.4439229759       -5.9245180429       -0.3188586657
 O          0.9784545810       -3.5414852268        3.9427433544
 C          0.8243626285       -2.2693824174        4.3996073396
 C          2.6991889418       -4.8885453405       -1.1640915248
 C          3.8454148288       -4.0994561334       -1.1711671131
 C          3.9346038731       -3.0212263646       -2.0356269365
 C          2.9043987687       -2.7051214391       -2.9102326575
 C          1.7885428087       -3.5328262666       -2.9415452115
 C          1.6875605919       -4.6120817214       -2.0876365194
 C          1.8634187235       -1.4189928674        4.7639891863
 C          1.5984703941       -0.0917098276        5.0645238213
 C          0.3052769018        0.4072674847        5.0449215199
 C         -0.7398085422       -0.4833435375        4.8102807446
 C         -0.4882000347       -1.7996593410        4.4857658063
 C          2.9801990549       -1.4643525294       -3.7653666752
 O          3.3469914247       -0.3214063411       -2.9973252141
 C          0.0433452732        1.8859075277        5.1693695834
 O          0.0478679679        2.5361868419        3.8976829989
 C          2.4072740696        0.0437074929       -2.0113413829
 C          1.4704608395        1.1615592530       -2.3858871087
 C         -1.0189581865        2.1132956149        3.0700576427
 C         -1.1126409460        2.9633098413        1.8314019596
 N          0.6766929992        1.5783341169       -1.4035612966
 C         -0.1607404556        2.5938899409       -1.6363140235
 C         -0.3010225506        3.1589703424       -2.9057658571
 C          0.5210277071        2.7114472976       -3.9248949066
 C          1.4574366107        1.7298138816       -3.6531071532
 C         -1.5400731787        4.2827586205        1.9391396892
 C         -1.6422410145        5.0453566299        0.7897878591
 C         -1.2429956745        4.4904182626       -0.4120659707
 C         -0.8004906629        3.1666860739       -0.4325766264
 N         -0.7833034804        2.4043383316        0.6691148743
 H          3.1156286614        5.3501561608       -1.2605774239
 H          1.9926398492        6.3403228015       -0.3261348651
 H          1.5881838889        4.6640964922       -0.7102265408
 H          4.7502599547        5.4393416583        2.0977530122
 H          3.8657476573        6.8064789151        1.4130239682
 H          4.9511673558        5.8671037529        0.3979815037
 H          1.1474050614        4.3917900674        1.7847009667
 H          1.7231400594        6.0191083455        2.1104395737
 H          2.4582406641        4.6482882578        2.9393161358
 H          5.0212818295        4.0520387021       -0.7526350901
 H          2.1716477049        2.4832801743        2.0075105026
 H          3.7700638694       -1.5527667721       -4.5178332245
 H          2.0209722488       -1.2910735536       -4.2679166796
 H          0.9937974856       -3.3112461520       -3.6403971580
 H          7.8265110367        2.3078736055        0.0063964544
 H          7.2393818968        3.6783158001       -0.9326943711
 H          8.3084708848        2.4970415491       -1.6833513822
 H          7.5283785840        0.2569029929       -2.2874965531
 H          5.8969812480       -0.2848857225       -1.9088485283
 H          7.0993416642       -0.0654552763       -0.6109488294
 H          2.1433699953        1.3799388098       -4.4070035104
 H          1.7931190168       -0.8169133752       -1.7206945555
 H          2.9815668548        0.3789339887       -1.1423742973
 H         -1.0531951103        3.9089968215       -3.0932637634
 H          0.4364554257        3.1296108914       -4.9172960555
 H         -1.2676476166        5.0759055702       -1.3162458094
 H         -2.0038646458        6.0616820446        0.8289798153
 H         -1.7959895596        4.6849059029        2.9060803189
 H         -0.8700735882        1.0738133640        2.7596058191
 H         -1.9632366898        2.2060324859        3.6265254589
 H         -2.8415473776       -0.0537281511       -3.9337761542
 H         -2.3657619085       -1.5835416659       -4.7020717131
 H         -4.6328230426       -2.0870159877       -4.0463452891
 H         -4.8944271203       -2.6521322822       -2.3852275127
 H         -6.2652636612       -0.6372758542       -2.8544445894
 H         -4.8116227282        0.2558493781       -3.3140924980
 H         -5.2417748519        1.6189899668       -0.1225442024
 H         -6.1015915633        1.6223152312       -1.6695246437
 H         -6.8781167955       -0.5351679921       -0.4980846733
 H         -5.8119327134       -1.9366612531       -0.7342584578
 H         -6.0984587493       -1.5036356014        1.6479588885
 H         -5.6099944931        0.1737973794        1.4394581531
 H         -2.5318672316       -0.7062950958        2.6891909370
 H         -4.2013847609       -0.6879271705        3.3520607640
 H         -4.5707219057       -3.1329543531        0.7937299032
 H         -4.1659148663       -2.9137991400        2.5005282781
 H         -1.7833596432       -2.6483901866        1.9499920531
 H         -2.4163245467       -4.1966915584        1.3505870588
 H         -2.1950414495       -4.6229679407       -1.0734827602
 H         -3.6712533776       -3.6531379098       -0.8893938880
 H         -1.4018070421       -3.0104245167       -2.8116227649
 H         -2.9268161087       -3.7840283843       -3.2498352164
 H         -0.9224949017        2.0661136562        5.6642133889
 H          0.8383190174        2.3826087943        5.7290393904
 H          2.4164736765        0.5681199134        5.3138499497
 H          2.8817583222       -1.7695703760        4.8069784799
 H         -1.7591663799       -0.1308907719        4.8707788525
 H         -1.2940502243       -2.4876608618        4.2861871752
 H          2.8377873119       -3.1350484403        3.1453255494
 H          2.8134281145       -4.3536107458        4.4475467094
 H          1.7312576589       -5.9719105291        2.9500894299
 H          1.4470911277       -4.7172820476        1.7421648525
 H          4.1715892690       -5.8135181245        2.5838104103
 H          3.9418792233       -4.4167688193        1.5334547564
 H          3.0154565408       -7.2850372795        1.0048115247
 H          4.3753311686       -6.4619065792        0.2090784139
 H          4.9249141528        1.6543853131       -3.0980722960
 H          6.5741153992        2.1140158399       -3.5411561280
 H          5.5015054875        3.2930569934       -2.7916407049
 H          5.0178489315       -0.0962205870        0.1971642658
 H          3.7136480290       -0.8667321543        1.9989827501
 H          2.7128231925        0.2808926787        2.9415946637
 H          4.6775648362       -4.3148809054       -0.5209462663
 H          4.8162243097       -2.3985356058       -2.0227008191
 H          0.8260719069       -5.2603392464       -2.1082466215
 H         -0.1793093483       -3.0464704087       -1.1955589902
 H         -0.2780789836       -3.9597397234        0.3177424223
 H          2.4310900039       -2.4894303968        0.5643575750
  160
       -241.10109679
 C          0.1068155583       -0.2088895033       -1.0374545556
 C         -0.6746775691        0.1253886930       -2.2637885061
 C         -3.6469333019        1.0478188652       -2.5409079880
 C         -2.8621054854       -0.0429154255       -3.2667097120
 N         -1.8890413666       -0.7025368043       -2.3786927520
 N         -4.3697830557        0.5096363180       -1.3716623954
 C         -5.6558707447       -0.0702641333       -1.7910276416
 C         -1.4968188152       -2.0015944403       -2.9601064023
 C         -6.2311025106       -0.9759312828       -0.7010406440
 C         -2.5352000610       -3.0908846316       -2.6976066543
 N         -2.8314265374       -3.2355228844       -1.2602449596
 N         -5.2429419114       -1.9878402719       -0.2803173441
 C         -5.3145893858       -3.1442408937       -1.1904747008
 C         -4.0687187526       -4.0199091957       -1.0831838823
 C         -4.5921757743        1.5978157754       -0.4169160272
 C         -5.5363864361       -2.3904939104        1.0996996317
 C         -1.7412784437       -3.9569243838       -0.5950458946
 C         -3.3180930186        1.9399137047        0.3850325443
 O         -2.3344142169        1.1538860918        0.2604303214
 O         -3.3331652310        2.9639462721        1.0730463357
 C         -1.8518512141       -3.8670944914        0.9475872100
 O         -2.3537736465       -2.7971768732        1.4064152808
 O         -1.4407518735       -4.8167195361        1.6163496380
 C         -5.1486262623       -1.2867167133        2.1242872366
 O         -5.7959477152       -1.2191942894        3.1707455920
 O         -4.1881287026       -0.5341569450        1.7958471888
 N         -0.3834950730       -1.0271187827       -0.0738474597
 N          0.4846250843       -1.1084462372        0.8931270874
 N          1.5264921118       -0.3645909730        0.5801608264
 C          1.3485755502        0.2224633575       -0.6164574557
 C          2.6637909914       -0.2892833337        1.4725145797
 C          3.5500763853        0.8910538829        1.1696075568
 C          3.5023066337        2.0203355099        1.9731408625
 C          4.3155423336        3.1137283984        1.7030360157
 C          5.1649293535        3.0359678697        0.6062473653
 C          5.2472154106        1.9120084637       -0.2070324193
 C          4.4230862559        0.8359830872        0.0912933705
 C          6.2007910238        1.9163149890       -1.3929851351
 C          5.6490908205        2.9018183065       -2.4340494332
 C          6.3252650001        0.5374140867       -2.0455015595
 C          7.6044741689        2.3522499370       -0.9482140302
 C          4.3346622994        4.3663669253        2.5663363668
 C          5.7290908238        4.5111171471        3.1956676284
 C          4.0265228255        5.5917131887        1.6947738653
 C          3.3003374849        4.3186646656        3.6936019309
 Eu        -2.7938170879       -0.9976391324        0.1602023560
 C          2.2373918085       -4.0997081949        3.3899804652
 C          0.9898189673       -4.3496863155        4.2376813566
 C          0.0019845451       -3.1868242268        4.1697286395
 C          1.9381161449       -4.1893277987        1.8982661540
 O          3.0860240403       -3.7546361836        1.1869369534
 O          0.6583404728       -2.0304161585        4.6617259644
 C          0.1932940693       -0.7971172444        4.3419385271
 C          2.9746508072       -3.5708912494       -0.1587143334
 C          1.8813622570       -3.9679130111       -0.9205025277
 C          1.8314648466       -3.6593378675       -2.2692396538
 C          2.8648992258       -2.9742702775       -2.8913227798
 C          3.9897175599       -2.6495994360       -2.1378714292
 C          4.0464344061       -2.9367343664       -0.7898884976
 C         -0.9850650889       -0.5261167633        3.6522387672
 C         -1.3224649832        0.7869172703        3.3606265100
 C         -0.5153857226        1.8455266329        3.7511172519
 C          0.6412936339        1.5679900802        4.4737652184
 C          0.9955355273        0.2685382215        4.7631083381
 C          2.7341678939       -2.5295927697       -4.3264449317
 O          2.1309907092       -1.2436294616       -4.4391569277
 C         -0.8353355529        3.2624214967        3.3498441730
 O          0.1081070472        3.7793629928        2.4191444728
 C          2.9485368574       -0.1996525231       -3.9449546427
 C          2.3021886985        1.1314264573       -4.2190720646
 C          0.1743097002        3.0366883665        1.2195557267
 C          0.6303473945        3.8833933476        0.0676021343
 N          2.1121660557        1.9120269606       -3.1662275837
 C          1.5561951891        3.1083878935       -3.3357318904
 C          1.1766367851        3.5741833724       -4.5951020010
 C          1.3734641967        2.7549647521       -5.6947804926
 C          1.9443364569        1.5067219549       -5.5099695507
 C          0.6800850015        5.2720172207        0.1503723875
 C          1.0855067146        5.9854048705       -0.9651387731
 C          1.3986957904        5.2995339627       -2.1268195525
 C          1.3011139909        3.9092737822       -2.1218144107
 N          0.9399658305        3.2242641236       -1.0388020589
 H          6.4986161587        4.6076334947        2.4349833331
 H          5.9580911309        3.6393761980        3.8050452247
 H          5.7614262083        5.3942887924        3.8300546483
 H          2.2936633898        4.2150964060        3.2933184907
 H          3.3418731805        5.2448762387        4.2641684904
 H          3.5074907930        3.4975276162        4.3764886693
 H          4.7785227829        5.7374632094        0.9244904006
 H          3.9938271153        6.4879450446        2.3106352626
 H          3.0587320612        5.4672983292        1.2131172542
 H          5.7928606016        3.8827590050        0.3825976218
 H          2.8255767564        2.0276802449        2.8114890926
 H          3.7195225869       -2.5159417727       -4.8129010391
 H          2.0668134182       -3.1942661764       -4.8774825223
 H          4.8342485164       -2.1698073135       -2.6089635086
 H          5.6226278622        3.9124346297       -2.0350286832
 H          4.6350190486        2.6204820935       -2.7127914463
 H          6.2736974747        2.8999060679       -3.3246418187
 H          8.2956586306        2.2859766320       -1.7856760635
 H          7.9645423834        1.7053369840       -0.1512131943
 H          7.6159159369        3.3768922438       -0.5889819556
 H          2.1076441656        0.8306315676       -6.3328984121
 H          3.0926684803       -0.3014204310       -2.8631269011
 H          3.9294115715       -0.2346184596       -4.4462613843
 H          0.7152326689        4.5424265641       -4.7018179396
 H          1.0836001014        3.0861253790       -6.6805956613
 H          1.7283802209        5.8272046903       -3.0072204731
 H          1.1528115095        7.0626566118       -0.9277024616
 H          0.4064829806        5.7556490008        1.0738385278
 H          0.8580462824        2.1852270864        1.3339371124
 H         -0.8146008480        2.6279382248        0.9709925666
 H         -5.3299641506        1.3187935831        0.3389360278
 H         -4.9512799775        2.5173413647       -0.9032777026
 H         -6.3843259330        0.7196334064       -2.0194391136
 H         -5.4789744751       -0.6539773998       -2.6941885504
 H         -7.1497040193       -1.4567888300       -1.0626970490
 H         -6.5000614817       -0.3803102373        0.1749375299
 H         -4.9362253799       -3.2596308832        1.3842903535
 H         -6.5972125266       -2.6424049807        1.2476693357
 H         -6.2007222302       -3.7547883319       -0.9701464864
 H         -5.4017800702       -2.7579061541       -2.2058077721
 H         -4.1243951642       -4.8273052901       -1.8252964033
 H         -4.0337885682       -4.4856189858       -0.0954874738
 H         -0.7863399023       -3.4942951963       -0.8474845768
 H         -1.7141637921       -5.0188108688       -0.8797605410
 H         -3.4684834161       -2.8442969069       -3.2022380752
 H         -2.1630732232       -4.0401523738       -3.1053071473
 H         -0.5428983299       -2.2832966942       -2.5151377571
 H         -1.3448564575       -1.9021031973       -4.0427629266
 H         -2.3531704678        0.4030916004       -4.1306398527
 H         -3.5552959130       -0.8014931313       -3.6264733200
 H         -2.9591809432        1.8141884531       -2.1784627645
 H         -4.3479791801        1.5258738592       -3.2376524658
 H         -1.8434249709        3.3116337492        2.9154973441
 H         -0.7742788374        3.9388454240        4.2067579800
 H         -2.2515439484        0.9851724125        2.8392258764
 H         -1.6571918143       -1.3187694045        3.3503446448
 H          1.2625386678        2.3860559540        4.8052957034
 H          1.8916375378        0.0425849640        5.3199987406
 H         -0.8825756719       -3.4033339701        4.7839840963
 H         -0.3350271221       -3.0310135207        3.1415952295
 H          1.2874895136       -4.4859729316        5.2777292808
 H          0.4704260249       -5.2444968814        3.8937278469
 H          3.0052464070       -4.8325298385        3.6402529485
 H          2.6279511660       -3.1064866678        3.6143724116
 H          1.0868669436       -3.5465122294        1.6420873563
 H          1.6848599939       -5.2226707713        1.6291598886
 H          5.3756875433        0.2305826174       -2.4713162137
 H          6.6577486116       -0.2035217974       -1.3224912379
 H          7.0585958896        0.5819336311       -2.8480587725
 H          4.4468697613       -0.0640736326       -0.4997857464
 H          3.2254700825       -1.2246404970        1.3755142468
 H          2.2670069885       -0.2339811301        2.4901414340
 H          1.0785478572       -4.5214359974       -0.4615526599
 H          0.9785122731       -3.9732985858       -2.8510098274
 H          4.9113944904       -2.6793813981       -0.1986975947
 H         -0.9426620790        1.1815200207       -2.1816790746
 H         -0.0332419500        0.0073961037       -3.1494340045
 H          2.0270028380        0.9137595972       -1.0714091039
  160
       -241.10103062
 C          0.2426212744       -1.3066503029        0.3590936585
 C         -0.2647779526       -2.6057216832       -0.1764729277
 C         -2.2423976563       -3.3366433124       -2.4642592820
 C         -2.2151477570       -3.7508086268       -0.9956966830
 N         -1.7346201753       -2.6743147417       -0.1121538779
 N         -3.1068519522       -2.1625600502       -2.6772148623
 C         -4.5035592473       -2.5796283877       -2.8426302515
 C         -2.1168251917       -2.9880377769        1.2793438951
 C         -5.4442195480       -1.3963594958       -2.6275102753
 C         -3.5910406687       -2.7046677048        1.5584250857
 N         -3.9570147314       -1.3217351727        1.2169813566
 N         -5.1974064057       -0.7662410960       -1.3201095299
 C         -5.9192747035       -1.5292022996       -0.2903733984
 C         -5.4226932907       -1.2039724902        1.1135772354
 C         -2.6575499824       -1.4572366304       -3.8749297890
 C         -5.6537607013        0.6227581123       -1.3720677958
 C         -3.5125799614       -0.3981784358        2.2640253110
 C         -1.3674429704       -0.6653133807       -3.5984572642
 O         -0.9985934437       -0.6072114762       -2.3884420641
 O         -0.7638201681       -0.1883937002       -4.5616818187
 C         -3.7781578165        1.0438854994        1.7818097617
 O         -3.4186782634        1.2750245622        0.5913202285
 O         -4.3335522356        1.8393162031        2.5426147950
 C         -4.6688688024        1.5437999908       -2.1388082126
 O         -5.0874012871        2.6463620915       -2.5035056440
 O         -3.5062102043        1.0965224485       -2.3458929390
 N         -0.6255688361       -0.3216861134        0.7141315792
 N          0.0477469118        0.6966091452        1.1520430712
 N          1.3264872499        0.4157071833        1.0825648987
 C          1.5149632995       -0.8262651180        0.5972033616
 C          2.3002190235        1.3868633010        1.5323834207
 C          3.7046737404        1.1343857477        1.0462670034
 C          4.5293297437        0.2488425263        1.7241536109
 C          5.8536399696        0.0679930196        1.3356231205
 C          6.3147388042        0.7945655013        0.2448471666
 C          5.5104969422        1.6868841764       -0.4583501808
 C          4.2012326996        1.8562659984       -0.0307256078
 C          6.1034281156        2.5008792721       -1.6001959983
 C          5.0325094155        3.2529309257       -2.3990826909
 C          6.8649216642        1.5984183926       -2.5816272281
 C          7.0753473664        3.5237056680       -0.9904635358
 C          6.7850214433       -0.8192316913        2.1520275688
 C          8.0387973053       -1.2275179674        1.3687051032
 C          7.2119687108       -0.0107669892        3.3876965755
 C          6.0800960925       -2.1011817424        2.6128516708
 Eu        -2.4927287491       -0.1127136535       -0.8319131078
 C          3.0431546275       -4.8053211716        2.2149256656
 C          2.6211925005       -3.4024547346        2.6517288103
 C          2.7785534827       -3.1844116842        4.1596968654
 C          2.9995753237       -4.9444448537        0.6903458892
 O          3.9366938119       -4.0338212151        0.1227485473
 O          2.9006356690       -1.8070105676        4.4932755277
 C          1.8048141648       -1.0001072913        4.5472829633
 C          3.5801013706       -3.2690250163       -0.9444202429
 C          2.5804458362       -3.5841475888       -1.8604976238
 C          2.2405602586       -2.6791533435       -2.8551248990
 C          2.8932048077       -1.4620925190       -2.9718698077
 C          3.9415029605       -1.1875277495       -2.0990352989
 C          4.2847348851       -2.0729409180       -1.1020591064
 C          0.4891616850       -1.3973218827        4.3360322519
 C         -0.5331461932       -0.4651775439        4.3965610358
 C         -0.2825042199        0.8767747339        4.6429524904
 C          1.0288399751        1.2592533641        4.9040722177
 C          2.0571011119        0.3384847682        4.8577650869
 C          2.4631294655       -0.4110098858       -3.9657555317
 O          2.4176309948        0.8795500877       -3.3671745133
 C         -1.4090142321        1.8864026738        4.6468998248
 O         -0.9911390347        3.2175751021        4.3954962666
 C          1.5181234786        0.9797734043       -2.2844867239
 C          0.3336221472        1.8828124279       -2.5252501636
 C         -0.4962163748        3.4410750618        3.0912017244
 C         -1.5310511888        3.6684768862        2.0120160086
 N         -0.4545652564        2.0710992330       -1.4647252293
 C         -1.3946307880        3.0253312141       -1.5280558431
 C         -1.6755632482        3.7071072123       -2.7129715754
 C         -0.9226447558        3.4229309211       -3.8390467721
 C          0.1388244701        2.5404936853       -3.7320588918
 C         -2.7299725400        4.3343842119        2.2340907000
 C         -3.5731447632        4.5423900190        1.1548351735
 C         -3.1895182105        4.1104110264       -0.1036574254
 C         -1.9656707214        3.4519420240       -0.2324389996
 N         -1.1657955193        3.2415584008        0.8115690874
 H          8.6876383695       -0.3762436913        1.1780468829
 H          7.7719077151       -1.6905801644        0.4210136971
 H          8.6111003874       -1.9482731462        1.9490475993
 H          5.6848666684       -2.6517559290        1.7620882984
 H          5.2747248176       -1.8817098811        3.3060514654
 H          6.7929402933       -2.7411147039        3.1289781845
 H          6.3459343005        0.2533215227        3.9892905639
 H          7.7131838600        0.9077698193        3.0888994239
 H          7.8954619868       -0.5940790676        4.0009370151
 H          7.3408968093        0.6851394313       -0.0589242239
 H          4.1338548603       -0.2728867715        2.5806852468
 H          3.1934563267       -0.3108351256       -4.7748929977
 H          1.4855187754       -0.6563811516       -4.4004126023
 H          4.4623853183       -0.2471877663       -2.1818413895
 H          4.2748516005        2.5715332250       -2.7828600294
 H          5.4972247535        3.7503479097       -3.2483941898
 H          4.5487847729        4.0185706282       -1.7965379712
 H          7.5037233791        4.1470836072       -1.7724068889
 H          7.8853652512        3.0245417441       -0.4649100638
 H          6.5530665216        4.1659736893       -0.2841519371
 H          0.7999081840        2.3408911710       -4.5594054822
 H          1.1469248252       -0.0079894038       -1.9962464717
 H          2.0730210719        1.3969926104       -1.4369342205
 H         -2.4650516298        4.4413662955       -2.7449894569
 H         -1.1345243770        3.9176774739       -4.7757157948
 H         -3.8467434949        4.2245518034       -0.9534428355
 H         -4.5273659486        5.0305126240        1.2917666242
 H         -2.9984572801        4.6526829064        3.2290382420
 H          0.1139279919        4.3480650666        3.1707573609
 H          0.1301163322        2.6086543674        2.7594150847
 H         -3.3868650385       -0.7102131364       -4.1942293926
 H         -2.4843382837       -2.1356255275       -4.7252984534
 H         -4.6740191255       -2.9943580603       -3.8464662764
 H         -4.7152106412       -3.3547714881       -2.1074489166
 H         -6.4897634940       -1.7262454155       -2.7096005393
 H         -5.2781107496       -0.6441346406       -3.4021060369
 H         -5.7117095578        1.0531062030       -0.3688729492
 H         -6.6491058103        0.7243021498       -1.8337354054
 H         -6.9987725762       -1.3273663930       -0.3429988289
 H         -5.7534817428       -2.5864091235       -0.4930704012
 H         -5.9199944451       -1.8624475970        1.8384959802
 H         -5.7040371748       -0.1794594579        1.3677283940
 H         -2.4348512878       -0.4811688246        2.4072446118
 H         -4.0418962928       -0.5625167599        3.2151169344
 H         -4.2202224869       -3.3656948520        0.9642843280
 H         -3.7944212168       -2.9029514413        2.6198345976
 H         -1.5036351262       -2.3755732295        1.9401596541
 H         -1.9175701569       -4.0465796161        1.4959865839
 H         -1.5813838049       -4.6419946505       -0.8943363115
 H         -3.2263209327       -4.0077429008       -0.6882594670
 H         -1.2382907330       -3.0674322104       -2.7933426044
 H         -2.5828037256       -4.1818578749       -3.0777640592
 H         -2.1856411577        1.5948553741        3.9266111657
 H         -1.8678232181        1.9325941344        5.6411339062
 H         -1.5521912875       -0.7909319718        4.2645043639
 H          0.2452708920       -2.4277663385        4.1369738538
 H          1.2389831876        2.2914539084        5.1407346280
 H          3.0730849359        0.6378054932        5.0639851701
 H          3.7244067660       -3.6163696035        4.4969395224
 H          1.9656484185       -3.6494311479        4.7259761509
 H          1.5920948496       -3.2060114950        2.3496035502
 H          3.2624716075       -2.6809097548        2.1461162726
 H          2.3883366885       -5.5592478513        2.6516325110
 H          4.0625233934       -4.9963728805        2.5506071443
 H          1.9937316783       -4.7220826331        0.3267334974
 H          3.2734150433       -5.9635987858        0.3942564253
 H          7.6718053719        1.0575751766       -2.0967444188
 H          7.2977414767        2.2042637463       -3.3751224611
 H          6.1900360864        0.8778709001       -3.0377798488
 H          3.5587634845        2.5758257264       -0.5110911590
 H          2.2873061471        1.3752954902        2.6279295824
 H          1.9387879109        2.3600543591        1.1912548007
 H          2.0636761716       -4.5292586563       -1.8117449043
 H          1.4484188704       -2.9186249100       -3.5511610559
 H          5.0831331008       -1.8384528649       -0.4168008478
 H          0.0591913679       -2.6783564091       -1.2162779413
 H          0.1821507866       -3.4420889621        0.3823760210
 H          2.4848576931       -1.2430972707        0.4299791668
  160
       -241.10097500
 C         -0.3678356147        0.5377570941       -0.7540121767
 C         -1.2567952970        0.8883799865       -1.8996345827
 C         -4.3596755235        0.9651712225       -2.1367165550
 C         -3.3072636260        0.2988355109       -3.0210292805
 N         -2.1722542772       -0.2175675058       -2.2357374642
 N         -4.8746063108        0.0350795742       -1.1129278316
 C         -5.9542434713       -0.7905462488       -1.6765431556
 C         -1.4276220471       -1.2042152411       -3.0447946852
 C         -6.2193376748       -2.0163388457       -0.8021943906
 C         -2.0966944811       -2.5775898990       -3.0446646672
 N         -2.3193218595       -3.0804007266       -1.6768731476
 N         -4.9730425213       -2.7672280097       -0.5575755756
 C         -4.7334705663       -3.6862174226       -1.6838079880
 C         -3.2926244911       -4.1896609252       -1.7058572833
 C         -5.3735226632        0.8146949474        0.0222090346
 C         -5.1086020115       -3.5049481402        0.7030697407
 C         -1.0690843760       -3.6027591459       -1.1139510935
 C         -4.2262862808        1.3640629377        0.8991648138
 O         -3.0699205645        0.9016811802        0.6845258022
 O         -4.5091758709        2.2346165054        1.7278269451
 C         -1.2174766170       -3.8538149270        0.4065236720
 O         -1.9650502464       -3.0488508271        1.0359056537
 O         -0.6073996646       -4.8029850813        0.9042585595
 C         -5.0351262029       -2.5635325408        1.9390398992
 O         -5.6556883623       -2.8940986158        2.9513723735
 O         -4.3393803371       -1.5176847670        1.8043929258
 N         -0.5891610922       -0.5506861425        0.0273840443
 N          0.3412301310       -0.6135226157        0.9354103183
 N          1.1562728978        0.4084921995        0.7656182976
 C          0.7629553807        1.1657959134       -0.2726231026
 C          2.2709566897        0.6341459210        1.6527452634
 C          3.5127789008        1.0989947218        0.9335729040
 C          3.7117798086        2.4568792825        0.7211133876
 C          4.8719604151        2.9125090330        0.1107765200
 C          5.8127562696        1.9676310607       -0.2827773163
 C          5.6518342431        0.6049079405       -0.0633584487
 C          4.4758089010        0.1802845672        0.5427678959
 C          6.7547134312       -0.3549435950       -0.4852822945
 C          6.5407501175       -1.7666487602        0.0673866071
 C          8.1127922363        0.1457369915        0.0307655575
 C          6.7743872814       -0.4228283024       -2.0183199263
 C          5.1721483187        4.3885786138       -0.1027066996
 C          4.0604054433        5.2934869750        0.4334634790
 C          6.4721765177        4.7470329223        0.6337471198
 C          5.3337361110        4.6610110905       -1.6046470400
 Eu        -2.9008679054       -1.2340459806        0.1629711378
 C          2.9930120354       -3.8968349224        2.4763391339
 C          2.0243771751       -4.1243286109        3.6403355341
 C          0.7915205876       -3.2237053146        3.5762490932
 C          2.6238390061       -4.7684915891        1.2725036176
 O          3.5135476261       -4.6202489119        0.1776128627
 O          1.2012219826       -1.9380083182        4.0130940045
 C          0.3254934107       -0.8998454560        4.0184188911
 C          3.3189035334       -3.6419672146       -0.7502822528
 C          2.3997315539       -2.6042081245       -0.6598734326
 C          2.3060260025       -1.6802017590       -1.6894472190
 C          3.1142586650       -1.7504859410       -2.8100842191
 C          4.0410291114       -2.7862053160       -2.8911488222
 C          4.1410506214       -3.7175674891       -1.8801299161
 C         -0.9851005450       -0.9353796179        3.5514986278
 C         -1.7418884488        0.2289751588        3.5417913487
 C         -1.2197750063        1.4312955747        3.9978393810
 C          0.0747266073        1.4447734918        4.5098252760
 C          0.8363459821        0.2979260563        4.5272971240
 C          2.9615501112       -0.7679831680       -3.9496221462
 O          2.3171873989        0.4473700631       -3.6269765274
 C         -1.9834877675        2.7287456131        3.9014647089
 O         -1.2845487825        3.6948217432        3.1269370727
 C          3.1242777217        1.3929512920       -2.9402517426
 C          2.4838453463        2.7497395305       -3.1058915140
 C         -1.2232468108        3.3497367427        1.7595449525
 C         -0.5680954668        4.4379064875        0.9579130897
 N          1.8900326080        3.2760664250       -2.0474132153
 C          1.2951018047        4.4629862228       -2.1430056513
 C          1.2826796796        5.1851521606       -3.3356361603
 C          1.8985194255        4.6350830480       -4.4481388208
 C          2.5099096121        3.3970892194       -4.3385937464
 C         -0.6593790925        5.7741578778        1.3391755506
 C         -0.0660332783        6.7303479225        0.5323926894
 C          0.5795296876        6.3316210501       -0.6271815039
 C          0.6224374004        4.9713495827       -0.9282399673
 N          0.0648106986        4.0538942487       -0.1393453923
 H          3.1150010881        5.0840819181       -0.0597579519
 H          4.3169563468        6.3343376754        0.2470198770
 H          3.9363488682        5.1663439691        1.5065015475
 H          5.5371135875        5.7160922389       -1.7735554450
 H          4.4198180244        4.3935825924       -2.1292303591
 H          6.1524634906        4.0846550697       -2.0253504517
 H          6.6775576111        5.8102770590        0.5302906265
 H          7.3207194563        4.1974456129        0.2374423856
 H          6.3798910396        4.5150970632        1.6926268849
 H          6.7154643827        2.3094255026       -0.7613307301
 H          2.9505768301        3.1441741385        1.0506568764
 H          3.9470948704       -0.5680011047       -4.3943263071
 H          2.3252107568       -1.2177958930       -4.7203243157
 H          4.6841023026       -2.8692042021       -3.7545172692
 H          7.3792844088       -2.3991071248       -0.2162224972
 H          5.6370088510       -2.2182670526       -0.3324763395
 H          6.4822785444       -1.7510619543        1.1534468424
 H          7.5694884736       -1.0847720385       -2.3535573023
 H          6.9394342046        0.5623940577       -2.4470876389
 H          5.8245986034       -0.8091818881       -2.3800267549
 H          2.9957043880        2.9363576330       -5.1831723639
 H          3.2145462728        1.1422323546       -1.8779287357
 H          4.1308520784        1.4108441555       -3.3811111275
 H          0.7829930162        6.1381312718       -3.3950335228
 H          1.8995962660        5.1658777475       -5.3881666066
 H          1.0642628357        7.0540982225       -1.2634913298
 H         -0.1079832409        7.7745101565        0.8036843990
 H         -1.1764237200        6.0289641274        2.2493391093
 H         -0.6804602342        2.4051311419        1.6188349531
 H         -2.2441068306        3.1877304603        1.3776619673
 H         -5.9689661671        0.1955790764        0.6975808791
 H         -6.0043644306        1.6596934917       -0.2928825782
 H         -6.8824142359       -0.2101486681       -1.7682563539
 H         -5.6440951098       -1.1116259518       -2.6707548330
 H         -6.9729790504       -2.6583224055       -1.2774696257
 H         -6.6221664763       -1.7041200203        0.1646149272
 H         -4.2783904853       -4.2050439171        0.8338626643
 H         -6.0486942945       -4.0743708519        0.7579642278
 H         -5.4107122995       -4.5493991845       -1.6278750855
 H         -4.9414911438       -3.1392177514       -2.6032284838
 H         -3.1381607592       -4.8157740925       -2.5945776083
 H         -3.1140241854       -4.8187193114       -0.8305990277
 H         -0.2620500865       -2.8767114500       -1.2296547348
 H         -0.7610004969       -4.5440902380       -1.5920729689
 H         -3.0678919399       -2.5184594351       -3.5345558049
 H         -1.4653796980       -3.2764553825       -3.6090284873
 H         -0.4230028447       -1.2914755681       -2.6323297373
 H         -1.3342464460       -0.8520416811       -4.0801105419
 H         -2.9592559580        1.0276696270       -3.7645499212
 H         -3.7615691931       -0.5410142568       -3.5441835293
 H         -3.9185307637        1.8168556394       -1.6159141017
 H         -5.1809040548        1.3423424520       -2.7601611083
 H         -2.9793884536        2.5561688228        3.4718145656
 H         -2.0904916285        3.1902153338        4.8875471270
 H         -2.7646247723        0.1891712121        3.1827580530
 H         -1.4270129607       -1.8549487897        3.1899729625
 H          0.4810492860        2.3747478587        4.8787157591
 H          1.8421373263        0.2990193425        4.9168614756
 H          0.0039207762       -3.6071059363        4.2387192078
 H          0.3837929134       -3.1769437327        2.5609967417
 H          2.5269102257       -3.9123858536        4.5850793625
 H          1.6951065043       -5.1632197872        3.6456934886
 H          4.0085139109       -4.1539113269        2.7823826854
 H          2.9835024255       -2.8420778302        2.1991008621
 H          1.5866456046       -4.6012089226        0.9658992699
 H          2.7213935673       -5.8216503545        1.5536248998
 H          8.4098311530        1.0756334907       -0.4446148935
 H          8.8821614624       -0.5945113923       -0.1776268141
 H          8.0720112420        0.3055543968        1.1060622726
 H          4.2980478030       -0.8657871910        0.7299309532
 H          2.4463318085       -0.3064839149        2.1784038608
 H          1.9667935544        1.3865781040        2.3875364249
 H          1.7492936752       -2.5113890887        0.1970293357
 H          1.5924145038       -0.8750868801       -1.6222012235
 H          4.8551151106       -4.5240247136       -1.9333294018
 H         -1.8300677811        1.7684523163       -1.5992496715
 H         -0.6354507263        1.1652025997       -2.7643044964
 H          1.2651812586        2.0528036544       -0.6119350234
  160
       -241.10096490
 C          0.4029015497       -1.6913454086        0.4974102005
 C         -0.2422727605       -2.8081227049       -0.2506933470
 C         -2.1976864440       -3.0092934977       -2.6488560758
 C         -2.2606968480       -3.6147480930       -1.2503365691
 N         -1.7119730891       -2.7204163680       -0.2160508619
 N         -2.9335940033       -1.7357369156       -2.7108668175
 C         -4.3493276076       -1.9826933574       -2.9921434780
 C         -2.1678769796       -3.1887810750        1.1076806331
 C         -5.1841605120       -0.7583209859       -2.6325581280
 C         -3.6318148648       -2.8480793310        1.3809265992
 N         -3.8978407385       -1.4080140605        1.2542934584
 N         -4.9523072214       -0.3626715721       -1.2355213099
 C         -5.7755278808       -1.2232088854       -0.3734649677
 C         -5.3441248137       -1.1740430365        1.0870787818
 C         -2.3651852520       -0.9095322639       -3.7685615207
 C         -5.3057495320        1.0486373277       -1.0909433556
 C         -3.4841518820       -0.7031805110        2.4700460274
 C         -0.9468622239       -0.4560202246       -3.3913135743
 O         -0.6793168771       -0.4287677982       -2.1566048705
 O         -0.1674498814       -0.1888389410       -4.3106690102
 C         -3.6923350289        0.8089974411        2.2282732848
 O         -3.3009617636        1.2250516836        1.0996302122
 O         -4.2381798079        1.4890635806        3.1013361450
 C         -4.2248216202        1.9909176834       -1.6823247373
 O         -4.5651494034        3.1402914075       -1.9759718517
 O         -3.0635348053        1.5154271485       -1.8363086131
 N         -0.3268801497       -0.6359912056        0.9465537388
 N          0.4652498877        0.1902553066        1.5586566745
 N          1.6810799020       -0.2798724406        1.5217877273
 C          1.7122305632       -1.4576849093        0.8665344851
 C          2.7597119522        0.4235481741        2.1702134673
 C          3.5234780567        1.3274977578        1.2341237896
 C          3.0452544424        2.6058904031        0.9900454817
 C          3.7518832191        3.4701441367        0.1648893456
 C          4.9191712726        3.0001788665       -0.4276257964
 C          5.4136185482        1.7192079204       -0.2112653419
 C          4.7005350548        0.8888552274        0.6441088075
 C          6.6875256101        1.2789331169       -0.9162996747
 C          7.8463152815        2.1916056268       -0.4896864897
 C          6.4650315773        1.3810226030       -2.4330339762
 C          7.0724412680       -0.1664693826       -0.5881991995
 C          3.3042748578        4.8982573127       -0.1048195066
 C          4.4343703201        5.8716242385        0.2642069097
 C          2.9644470978        5.0346646669       -1.5955213550
 C          2.0661980865        5.2826011028        0.7092517901
 Eu        -2.1784714109        0.0262800177       -0.4862907425
 C          2.0774534167       -5.1335224846        1.6676404686
 C          2.6955600266       -5.3048186333        3.0580411746
 C          2.6480156341       -4.0019381446        3.8552872272
 C          2.6656544661       -6.0937003513        0.6286740810
 O          2.0953784682       -5.9003216345       -0.6597445676
 O          1.2959848198       -3.5903725888        4.0072726996
 C          1.0469787488       -2.3205516530        4.4268415040
 C          2.3886969286       -4.7762353131       -1.3743233870
 C          3.3833409536       -3.8539392898       -1.0665386821
 C          3.5338674891       -2.7143200873       -1.8397943953
 C          2.7074806820       -2.4588724346       -2.9237955851
 C          1.7529260605       -3.4120881756       -3.2622096828
 C          1.5977686394       -4.5558511567       -2.5054427943
 C          2.0158807212       -1.4036273339        4.8221839323
 C          1.6554938877       -0.0991364242        5.1202857883
 C          0.3347656568        0.3193081137        5.0580155159
 C         -0.6409495672       -0.6314560434        4.7679951571
 C         -0.2935454149       -1.9275132901        4.4469930470
 C          2.8271120806       -1.1763999294       -3.7115922835
 O          3.3034737990       -0.0867442249       -2.9323369407
 C         -0.0242465068        1.7736425018        5.2326920373
 O         -0.0720436764        2.4807386145        3.9917363533
 C          2.4329148372        0.3258948684       -1.9037466131
 C          1.4349456739        1.3967188205       -2.2622480044
 C         -1.1866369466        2.1183879220        3.1983488505
 C         -1.2785390358        2.9862471795        1.9701486749
 N          0.6151745977        1.7498215361       -1.2754035675
 C         -0.2899034149        2.7080433456       -1.4981574417
 C         -0.4665764067        3.2768032829       -2.7620874924
 C          0.3929966668        2.9068004476       -3.7812120457
 C          1.3938709040        1.9875762749       -3.5183056535
 C         -1.7147443369        4.3006975457        2.0984325117
 C         -1.8304549887        5.0804468348        0.9616320952
 C         -1.4288370172        4.5498187522       -0.2504747691
 C         -0.9622226570        3.2340908134       -0.2900543023
 N         -0.9392538061        2.4538907131        0.7982044159
 H          4.1009192754        6.8970444810        0.1212294546
 H          5.3144607377        5.7144776759       -0.3521469797
 H          4.7149135410        5.7410457632        1.3067958610
 H          2.2574558998        5.2006272448        1.7765008071
 H          1.2172833517        4.6526159510        0.4533642001
 H          1.7922705222        6.3132202894        0.4918323233
 H          2.1696289432        4.3399364308       -1.8628936836
 H          3.8269867662        4.8185793800       -2.2201848784
 H          2.6261811757        6.0452798287       -1.8149999505
 H          5.4647861738        3.6593172713       -1.0832471676
 H          2.1194413864        2.9011439334        1.4552058119
 H          3.5676684933       -1.2862615472       -4.5113365598
 H          1.8591870379       -0.9267013023       -4.1640089317
 H          1.1200282319       -3.2388973595       -4.1212504683
 H          7.9973349797        2.1307851481        0.5859741493
 H          7.6493700021        3.2284141628       -0.7471707709
 H          8.7643046981        1.8867414449       -0.9874773120
 H          7.9884768560       -0.4232663459       -1.1159545090
 H          6.2960328262       -0.8531145711       -0.9148296517
 H          7.2519745922       -0.2928079177        0.4764774763
 H          2.1078441218        1.7003410228       -4.2725114777
 H          1.8653155424       -0.5268193871       -1.5133837682
 H          3.0721791908        0.7211777899       -1.1098417959
 H         -1.2712375467        3.9720180008       -2.9439492509
 H          0.2869362562        3.3347809078       -4.7672229157
 H         -1.4588228172        5.1488311484       -1.1456293027
 H         -2.2027798325        6.0921326893        1.0185231019
 H         -1.9728488817        4.6870530962        3.0712277521
 H         -1.0963881636        1.0776763040        2.8758031035
 H         -2.1086605639        2.2449969625        3.7857423302
 H         -2.9392476437        0.0110992148       -3.9010630053
 H         -2.3270161765       -1.4296812002       -4.7400071310
 H         -4.5031586175       -2.2219067270       -4.0551323395
 H         -4.6710246506       -2.8370239124       -2.3985585820
 H         -6.2505849690       -0.9638216491       -2.8079531511
 H         -4.9056268630        0.0811562677       -3.2735411050
 H         -5.3731604599        1.3282604787       -0.0370007306
 H         -6.2709453542        1.2939360023       -1.5634741746
 H         -6.8353062188       -0.9352856370       -0.4381649096
 H         -5.6724808847       -2.2433469725       -0.7401140930
 H         -5.9264372742       -1.9082632465        1.6603311154
 H         -5.5828874481       -0.1895573256        1.4949412907
 H         -2.4230124675       -0.8719253748        2.6597520826
 H         -4.0761576082       -1.0088614936        3.3464338090
 H         -4.2758134164       -3.3650988484        0.6712857546
 H         -3.8916731144       -3.1973044425        2.3901652595
 H         -1.5378804338       -2.7169209632        1.8623518469
 H         -2.0444364814       -4.2782832560        1.1845274900
 H         -1.7151898415       -4.5681879629       -1.2561887652
 H         -3.3023248166       -3.8102789757       -1.0075093819
 H         -1.1608066223       -2.8120497083       -2.9236943205
 H         -2.6019828772       -3.7261186551       -3.3767852616
 H         -0.9939172626        1.8724345185        5.7418210598
 H          0.7431311887        2.2954270292        5.8088572869
 H          2.4228314937        0.6057900476        5.4029966070
 H          3.0521548560       -1.6875373661        4.9039813936
 H         -1.6821771124       -0.3459305551        4.7972518472
 H         -1.0468855751       -2.6625664878        4.2128981548
 H          3.2072296261       -3.2278693060        3.3166509276
 H          3.1039780433       -4.1489001866        4.8427870176
 H          3.7440620956       -5.5928908668        2.9708141855
 H          2.1735837693       -6.0865959255        3.6079716518
 H          2.2415952791       -4.1125444568        1.3250599552
 H          1.0010611226       -5.2916076314        1.7271385374
 H          2.4163435310       -7.1277157147        0.8771406654
 H          3.7566467414       -6.0026819219        0.5850177534
 H          7.3260964285        0.9841889343       -2.9668350275
 H          6.3220734855        2.4124229425       -2.7438962748
 H          5.5804576804        0.8169114314       -2.7235648116
 H          5.0500847653       -0.1068122399        0.8584859675
 H          3.4310340203       -0.3131939044        2.6126735120
 H          2.2942410992        1.0284576515        2.9495372629
 H          4.0526020983       -4.0138826354       -0.2366522743
 H          4.2959030866       -1.9905514030       -1.5915737255
 H          0.8528209146       -5.2921401555       -2.7618153633
 H          0.0956574054       -2.7396397008       -1.2869622277
 H          0.0942673066       -3.7760469496        0.1481680865
 H          2.6149459066       -1.9996830978        0.6861762263
  160
       -241.10090222
 C          0.2922170775       -1.8424138447        0.4314777743
 C         -0.4640021303       -2.9185655740       -0.2682157996
 C         -2.4577578652       -2.9756266839       -2.6155895741
 C         -2.5569640362       -3.5739139760       -1.2158330211
 N         -1.9203738824       -2.7286063808       -0.1902475620
 N         -3.0946696189       -1.6494821168       -2.6666355998
 C         -4.5249389793       -1.7922575438       -2.9486242721
 C         -2.3662760035       -3.1761034091        1.1438609411
 C         -5.2774406184       -0.5273781437       -2.5519049896
 C         -3.8055653994       -2.7690402992        1.4516067533
 N         -4.0032778855       -1.3184700793        1.3253964971
 N         -5.0163094255       -0.1806423957       -1.1470141012
 C         -5.8722074255       -1.0198556936       -0.2961653405
 C         -5.4368787210       -1.0125978861        1.1646903311
 C         -2.4661478559       -0.8561300043       -3.7166570200
 C         -5.2985900344        1.2426817594       -0.9693703911
 C         -3.5439879415       -0.6370895457        2.5380422433
 C         -1.0088369085       -0.5330417495       -3.3462805908
 O         -0.7427809332       -0.4884252933       -2.1117876518
 O         -0.2031994491       -0.3781875930       -4.2684384231
 C         -3.6862371302        0.8811088245        2.3001469348
 O         -3.2657454573        1.2803919188        1.1761731732
 O         -4.2077784667        1.5837244820        3.1705647990
 C         -4.1668085746        2.1352351702       -1.5404512237
 O         -4.4211819435        3.3246064125       -1.7484566533
 O         -3.0557508722        1.5779817943       -1.7739890313
 N         -0.3153867740       -0.7245538247        0.9096775912
 N          0.5822323053        0.0309073058        1.4688863133
 N          1.7492827366       -0.5489261843        1.3664359502
 C          1.6359981025       -1.7268029589        0.7199423634
 C          2.9262367789        0.0208120011        1.9762838295
 C          3.6103834726        1.0692581856        1.1332409421
 C          3.0470009463        2.3353230055        1.0368383217
 C          3.6916932553        3.3294133915        0.3169189254
 C          4.8832092846        3.0094395846       -0.3322183051
 C          5.4650250483        1.7536830533       -0.2532113900
 C          4.8129210237        0.7867736181        0.5078128960
 C          6.7822781061        1.4098237695       -0.9325818190
 C          6.6114895533        0.1221412973       -1.7523787613
 C          7.8500737657        1.2008807222        0.1521259424
 C          7.2615899918        2.5130570628       -1.8801238627
 C          3.1589693781        4.7504477063        0.2188485728
 C          1.9491437740        4.9769073119        1.1279868535
 C          4.2520139560        5.7473403522        0.6344577742
 C          2.7362030153        5.0167060691       -1.2327087167
 Eu        -2.2124562699        0.0462958152       -0.4400673034
 C          3.5003899642       -5.2648126192        1.7200205882
 C          2.1483641201       -5.0035469963        2.3828125822
 C          2.2850237262       -3.9476410284        3.4793707927
 C          3.3982688475       -6.1859156614        0.4979129674
 O          2.4425937180       -5.7833559893       -0.4712954719
 O          0.9867409182       -3.5294700171        3.8816194795
 C          0.8283471343       -2.2665393455        4.3628531767
 C          2.6797423594       -4.7255285003       -1.2958763294
 C          3.7970233219       -3.8970076562       -1.2660765755
 C          3.8605142103       -2.7934265969       -2.1008026736
 C          2.8328530455       -2.4928581199       -2.9832941549
 C          1.7521209279       -3.3629489147       -3.0594088532
 C          1.6768817831       -4.4661908026       -2.2336657485
 C          1.8642914552       -1.4143019434        4.7316121814
 C          1.5929848778       -0.0930784046        5.0515509571
 C          0.2966622825        0.3984679760        5.0458876372
 C         -0.7445112922       -0.4974405812        4.8136607409
 C         -0.4865675535       -1.8080555970        4.4707547461
 C          2.8801158522       -1.2366667193       -3.8178010682
 O          3.3390233507       -0.1137225523       -3.0712341324
 C          0.0250074439        1.8744170403        5.1832030234
 O          0.0002972220        2.5334086015        3.9155850657
 C          2.4805507854        0.2819681269       -2.0270024179
 C          1.4529982440        1.3249357939       -2.3837095180
 C         -1.0777019016        2.1075721667        3.1041241990
 C         -1.1966122465        2.9589748922        1.8684630252
 N          0.6541098578        1.6923196386       -1.3865470677
 C         -0.2674319242        2.6335574266       -1.6104872825
 C         -0.4815906028        3.1717851167       -2.8815640322
 C          0.3566581694        2.7866907772       -3.9127204866
 C          1.3727217654        1.8838288491       -3.6528547113
 C         -1.6342183156        4.2738229765        1.9858504414
 C         -1.7723179762        5.0366453857        0.8403290737
 C         -1.3859271551        4.4905737916       -0.3698660251
 C         -0.9200008477        3.1749204132       -0.3993474792
 N         -0.8793157085        2.4067415215        0.6986142424
 H          1.1206497445        4.3355831706        0.8417404185
 H          1.6142183894        6.0089389922        1.0431083948
 H          2.1977418155        4.7840056232        2.1686836917
 H          3.5772672369        4.9143195262       -1.9135899595
 H          2.3341882401        6.0230694592       -1.3304227304
 H          1.9658585766        4.3083062977       -1.5344414494
 H          5.1003511914        5.7200422915       -0.0426322311
 H          4.6024709050        5.5195149020        1.6384890530
 H          3.8502189358        6.7581548836        0.6293792279
 H          5.3681159870        3.7761102508       -0.9106556197
 H          2.1077124841        2.5150655183        1.5330971723
 H          3.6055670526       -1.3380207153       -4.6316370392
 H          1.8909554241       -1.0315040561       -4.2446654528
 H          0.9636371001       -3.1562738043       -3.7697848866
 H          6.4864985477       -0.7411602696       -1.1053994455
 H          7.4917776693       -0.0479857915       -2.3687281586
 H          5.7417755737        0.2028642493       -2.4024667023
 H          8.1801329930        2.1967716003       -2.3705971499
 H          7.4744413069        3.4336510344       -1.3417909862
 H          6.5179680858        2.7096319447       -2.6495686742
 H          2.0712212345        1.5853225776       -4.4172256788
 H          1.9442440469       -0.5826767735       -1.6164978150
 H          3.1225216869        0.7005456406       -1.2470811525
 H         -1.2980510794        3.8551032398       -3.0560459098
 H          0.2221891809        3.1906022438       -4.9054618200
 H         -1.4301749029        5.0764894357       -1.2728792178
 H         -2.1490451325        6.0470650143        0.8885773873
 H         -1.8756920825        4.6715771225        2.9582086263
 H         -0.9299557065        1.0686509396        2.7908982809
 H         -2.0136817279        2.1940253569        3.6756759227
 H         -2.9633696835        0.1113599662       -3.8256716913
 H         -2.4805089645       -1.3618820613       -4.6964041464
 H         -4.6963620774       -1.9901742655       -4.0173041348
 H         -4.9026498350       -2.6405405553       -2.3797547640
 H         -6.3556858345       -0.6601613571       -2.7262945104
 H         -4.9465442129        0.3079243119       -3.1730542396
 H         -5.3559658465        1.5035421359        0.0894552353
 H         -6.2484149232        1.5475997778       -1.4381888303
 H         -6.9195174994       -0.6876698165       -0.3527263810
 H         -5.8113039031       -2.0374695818       -0.6787473392
 H         -6.0536225697       -1.7259488497        1.7280162065
 H         -5.6281444747       -0.0241015563        1.5875278061
 H         -2.4879467672       -0.8498609360        2.7143115274
 H         -4.1376237516       -0.9193060589        3.4212325567
 H         -4.4908734831       -3.2588330222        0.7616833580
 H         -4.0558631000       -3.1028956358        2.4684034691
 H         -1.6965258253       -2.7328215441        1.8821817593
 H         -2.2892774432       -4.2701429160        1.2199419568
 H         -2.0989061491       -4.5723459853       -1.2239898498
 H         -3.6091365398       -3.6751366014       -0.9617755781
 H         -1.4123694335       -2.8562894614       -2.9021597728
 H         -2.9218685621       -3.6583273064       -3.3405020492
 H         -0.9329558974        2.0433149255        5.6969690646
 H          0.8265840233        2.3751135285        5.7298801411
 H          2.4092327335        0.5679449529        5.3030711196
 H          2.8850337311       -1.7584664880        4.7643079726
 H         -1.7657994702       -0.1531456656        4.8882747859
 H         -1.2895617510       -2.4996331006        4.2716137894
 H          2.8366698905       -3.0900713998        3.0805820718
 H          2.8288722058       -4.3493646138        4.3431870090
 H          1.7421280297       -5.9240384406        2.8005592087
 H          1.4455410186       -4.6309650074        1.6365630213
 H          4.1800984757       -5.7383709079        2.4292528954
 H          3.9363307244       -4.3100227432        1.4262876812
 H          3.0427070591       -7.1708511286        0.8104909119
 H          4.3845169794       -6.3012080709        0.0335546723
 H          8.8011466098        0.9380154965       -0.3056474556
 H          7.5632689443        0.4061980269        0.8350155674
 H          7.9837513831        2.1141240786        0.7280537359
 H          5.2427936563       -0.1964288420        0.6130401173
 H          3.6195713898       -0.7932764064        2.1893437391
 H          2.5925953255        0.4862505876        2.9054534880
 H          4.6265410018       -4.1009383464       -0.6088342009
 H          4.7139604793       -2.1349259911       -2.0577376454
 H          0.8402271371       -5.1443069912       -2.2863048103
 H         -0.1523812632       -2.8900231842       -1.3136102186
 H         -0.1791864147       -3.9015523494        0.1390165876
 H          2.4644787991       -2.3643395284        0.4958845591
  160
       -241.10086059
 C          0.4067391406       -1.6683115870        0.4934404858
 C         -0.2460268588       -2.8487546314       -0.1472076202
 C         -2.2998610222       -3.1839450479       -2.4684601915
 C         -2.3191498020       -3.6948920848       -1.0302758731
 N         -1.7134836080       -2.7443223161       -0.0827165684
 N         -3.0124632161       -1.9008258149       -2.6016393194
 C         -4.4536199119       -2.1286922036       -2.7602979271
 C         -2.1402290698       -3.0916808579        1.2867091862
 C         -5.2319689391       -0.8446641003       -2.4810459704
 C         -3.5589285687       -2.6158892482        1.5870911499
 N         -3.7139364323       -1.1751396404        1.3365718477
 N         -4.8935065428       -0.3100718890       -1.1517683538
 C         -5.7022403187       -1.0150758888       -0.1453040289
 C         -5.1457001021       -0.8321192839        1.2614293815
 C         -2.4948349763       -1.1994280905       -3.7743196343
 C         -5.1625216714        1.1283137431       -1.1335649710
 C         -3.1435175212       -0.4053803549        2.4429416049
 C         -1.1130858673       -0.5826573360       -3.4912537672
 O         -0.7183612473       -0.6223962260       -2.2896154370
 O         -0.4753722936       -0.1386295420       -4.4487226357
 C         -3.1348480825        1.0916419973        2.0726152928
 O         -2.8569850973        1.3492085725        0.8659492839
 O         -3.4189035785        1.9165865454        2.9450884358
 C         -4.0638968067        1.9541605953       -1.8527484978
 O         -4.3306821207        3.1242762561       -2.1421760611
 O         -2.9711283433        1.3697461362       -2.0964712659
 N         -0.3193528387       -0.5533592213        0.7830060318
 N          0.4612573636        0.3380527111        1.3064423105
 N          1.6724737834       -0.1484110033        1.3643167217
 C          1.7036600642       -1.4064741384        0.8761704134
 C          2.7626886026        0.5956385134        1.9444272266
 C          3.5715879616        1.3893454818        0.9459301948
 C          3.1183040820        2.6388752251        0.5427406950
 C          3.8898398072        3.4176494214       -0.3099561060
 C          5.1025309346        2.8997198658       -0.7526964886
 C          5.5728434598        1.6481736193       -0.3741713323
 C          4.7859466300        0.8971889075        0.4893072989
 C          6.9204179769        1.1694584621       -0.8960802069
 C          7.2872714951       -0.2307995837       -0.3949782571
 C          8.0134901124        2.1407387024       -0.4251691668
 C          6.8781286005        1.1398310700       -2.4314130857
 C          3.4782732219        4.8121188565       -0.7574452061
 C          2.1495087548        5.2543089517       -0.1396205836
 C          4.5561241612        5.8233544963       -0.3362923992
 C          3.3252216852        4.8202044699       -2.2848106410
 Eu        -2.1409465642       -0.0645995377       -0.6699289104
 C          2.4041820806       -6.0612958984        2.0404589111
 C          1.4065694371       -5.0336995626        2.5767830779
 C          1.2933344196       -5.0792997351        4.1040441975
 C          2.5660965091       -5.9543606402        0.5212826570
 O          3.4345561557       -4.8628543717        0.2446675267
 O          0.1405727459       -4.3962225457        4.5757803700
 C          0.1076448002       -3.0347143505        4.6234522586
 C          3.2557394827       -4.0670872892       -0.8414184543
 C          4.0730749045       -2.9325594465       -0.8790672174
 C          3.8985623896       -1.9743927749       -1.8516174242
 C          2.9057687668       -2.1116894170       -2.8178990655
 C          2.1569163316       -3.2771092338       -2.8294812250
 C          2.3324001744       -4.2583489254       -1.8638588988
 C          1.1779385204       -2.1826588427        4.3818627984
 C          0.9986207978       -0.8099290716        4.4411929835
 C         -0.2415978622       -0.2505901140        4.7020203987
 C         -1.2943822458       -1.1076951690        5.0093437437
 C         -1.1250814783       -2.4760258419        4.9733178212
 C          2.6397102144       -0.9809525750       -3.7817017008
 O          2.8414173127        0.2905456459       -3.1791736811
 C         -0.4627988714        1.2400008995        4.6424307669
 O          0.5658733377        1.8482723241        3.8813501326
 C          2.0457708437        0.5319654993       -2.0389231009
 C          0.9708368634        1.5759766066       -2.2100951504
 C          0.3685801396        3.2134333756        3.5886413465
 C         -0.6013545735        3.5138232379        2.4596819577
 N          0.2612054315        1.8349209323       -1.1101855262
 C         -0.5581728300        2.8940289840       -1.1056405745
 C         -0.7970583683        3.6432697981       -2.2609201561
 C         -0.1329827003        3.3017686263       -3.4258608668
 C          0.8094178791        2.2876209010       -3.3911857068
 C         -1.7348081483        4.2885847079        2.6793298302
 C         -2.5521494755        4.5870763558        1.6014489661
 C         -2.2145020537        4.1161375416        0.3463831744
 C         -1.0562592467        3.3459014410        0.2147099622
 N         -0.2729010559        3.0679695701        1.2549690491
 H          2.2130080866        5.2900901689        0.9451945960
 H          1.3427999279        4.5815851269       -0.4204821463
 H          1.8931751813        6.2503534802       -0.4965573738
 H          3.0053281672        5.8028493107       -2.6261788157
 H          2.5766784312        4.0900762573       -2.5882763649
 H          4.2600929136        4.5735204002       -2.7804399052
 H          5.5075862394        5.6147614327       -0.8164676612
 H          4.6993653365        5.7913415303        0.7413946716
 H          4.2494552048        6.8292690713       -0.6148561554
 H          5.7053463632        3.4983939931       -1.4163131559
 H          2.1531296721        2.9656904118        0.8944037245
 H          3.3474622695       -1.0002745932       -4.6173943711
 H          1.6215057531       -1.0481577127       -4.1875177603
 H          1.4128609691       -3.4159698985       -3.6015135271
 H          6.5659410727       -0.9689739045       -0.7336527658
 H          7.3490725867       -0.2514769124        0.6901550022
 H          8.2615732380       -0.5096954113       -0.7911312966
 H          6.7744869924        2.1396621873       -2.8441028236
 H          6.0336100894        0.5484193948       -2.7797475669
 H          7.7942405933        0.7047080307       -2.8251943980
 H          1.4022946209        2.0300950787       -4.2538171127
 H          1.5768601686       -0.3923492643       -1.6879911537
 H          2.7157662348        0.9034505787       -1.2548171566
 H         -1.4827959574        4.4757072254       -2.2431062099
 H         -0.3164608427        3.8504370026       -4.3382766927
 H         -2.8576793501        4.2956553082       -0.5027348705
 H         -3.4516035659        5.1696422570        1.7393284694
 H         -1.9853234905        4.6367170549        3.6691572293
 H          0.0429681682        3.7503736521        4.4903946220
 H          1.3570947607        3.5770939049        3.2903609074
 H         -3.1306503224       -0.3550805478       -4.0469050856
 H         -2.4171425721       -1.8537399975       -4.6569222644
 H         -4.6867248952       -2.4749687910       -3.7774051376
 H         -4.7542153492       -2.9010207392       -2.0536489992
 H         -6.3117856203       -1.0343564245       -2.5609007836
 H         -4.9779650418       -0.0866638215       -3.2252782048
 H         -5.1647639689        1.5094791900       -0.1089675301
 H         -6.1348608851        1.3825925419       -1.5848156039
 H         -6.7428144503       -0.6609545715       -0.1666226081
 H         -5.6908015904       -2.0738765543       -0.4000740264
 H         -5.7287593815       -1.4391592202        1.9672093955
 H         -5.2614282632        0.2116902089        1.5628310421
 H         -2.1063318223       -0.6910502419        2.6254520984
 H         -3.7220933272       -0.5344461968        3.3693479908
 H         -4.2730765838       -3.1380933429        0.9519366006
 H         -3.7929891714       -2.8489692901        2.6345736554
 H         -1.4493413032       -2.6255170940        1.9902148656
 H         -2.0967741433       -4.1791487330        1.4356287202
 H         -1.7937704566       -4.6587828926       -0.9956355026
 H         -3.3521727929       -3.8540562271       -0.7286955903
 H         -1.2701695616       -3.0195836118       -2.7884168367
 H         -2.7432240165       -3.9393975216       -3.1316209183
 H         -1.4453041380        1.4508156491        4.1976894333
 H         -0.4618998608        1.6689775756        5.6607869546
 H          1.8357249268       -0.1545645748        4.2832432019
 H          2.1578978340       -2.5698269429        4.1556323320
 H         -2.2537377306       -0.6898499893        5.2750247757
 H         -1.9399313651       -3.1422316589        5.2070460314
 H          2.2004512026       -4.6998747244        4.5849190600
 H          1.1353644251       -6.1106391182        4.4308709248
 H          0.4157285133       -5.2490379489        2.1719860353
 H          1.6989643170       -4.0325056501        2.2574963094
 H          2.0635961153       -7.0669360039        2.2864357291
 H          3.3819947703       -5.9088585250        2.4980265173
 H          1.5899839223       -5.8031365254        0.0546128089
 H          3.0167515144       -6.8695017747        0.1190191310
 H          8.9851185343        1.8145988842       -0.7900418912
 H          8.0441648190        2.1748248691        0.6617153193
 H          7.8339885918        3.1475419714       -0.7913513816
 H          5.1114856295       -0.0735106690        0.8229593984
 H          3.4147251294       -0.1141085043        2.4564841618
 H          2.3011433111        1.2837524807        2.6534832363
 H          4.8281513863       -2.8229868509       -0.1159884511
 H          4.5031124784       -1.0807111507       -1.8537982312
 H          1.7358506663       -5.1542201740       -1.9209599841
 H          0.0686984418       -2.8648479712       -1.1933622291
 H          0.0997681600       -3.7757728303        0.3318076783
 H          2.5981140850       -1.9884939992        0.8173636376
  160
       -241.10085817
 C         -0.1954445099       -0.1179748769        1.1371340354
 C         -1.1742529920       -0.5499697712        2.1754389598
 C         -3.1525567215       -2.9120846515        2.1343676784
 C         -3.3755322850       -1.4475271377        2.5092058394
 N         -2.5615133060       -0.5431827442        1.6748161719
 N         -3.5194085328       -3.1639124790        0.7275862473
 C         -4.9623855210       -3.4320267438        0.6274920346
 C         -3.0597125826        0.8410070905        1.7980448611
 C         -5.4584058937       -3.2142239424       -0.8007928155
 C         -4.3572514932        1.0867050358        1.0340223450
 N         -4.2503297330        0.6892202833       -0.3803395181
 N         -5.1001652665       -1.8665323164       -1.2792848517
 C         -6.1012463719       -0.9010566309       -0.7978688876
 C         -5.6042802574        0.5338705759       -0.9501741526
 C         -2.7620218381       -4.3156537225        0.2280885557
 C         -5.0428727369       -1.8834975445       -2.7428300592
 C         -3.5432749194        1.7099232377       -1.1669314814
 C         -1.3191421600       -3.9430728817       -0.1767717668
 O         -0.9965280629       -2.7201021658       -0.0686589586
 O         -0.5677741073       -4.8492037327       -0.5399163079
 C         -3.2531350195        1.1182952705       -2.5637718060
 O         -2.5141627210        0.0957732262       -2.5664496683
 O         -3.7761697900        1.6305708709       -3.5592443399
 C         -3.7443003580       -2.5487493505       -3.2715907503
 O         -3.6875040923       -2.8122210198       -4.4751660256
 O         -2.8407827876       -2.7831581438       -2.4196248793
 N         -0.5593702214        0.1462371053       -0.1441945519
 N          0.4995967980        0.4876449484       -0.8210009410
 N          1.5381880437        0.4501255052       -0.0155046238
 C          1.1683864754        0.0713970359        1.2192972637
 C          2.8713237214        0.7227437333       -0.4933086202
 C          3.8359482645        1.1785414317        0.5725898486
 C          3.6632616923        2.4021354813        1.2068709695
 C          4.6313592171        2.8900633676        2.0738638061
 C          5.7346122381        2.0848894049        2.3432487914
 C          5.9130885145        0.8373007102        1.7588551542
 C          4.9557672405        0.4086142586        0.8456248323
 C          7.1647175807        0.0180871173        2.0448000370
 C          7.5713469850        0.1072225759        3.5227838027
 C          8.2971923146        0.5875749710        1.1758756229
 C          6.9685836314       -1.4644532050        1.7028189589
 C          4.5516464798        4.2772029281        2.6997589178
 C          4.3357556694        4.1461489793        4.2135174382
 C          5.8669944848        5.0291936978        2.4378356780
 C          3.4162397173        5.1204814059        2.1099691364
 Eu        -2.4546617033       -1.2699341820       -0.8897289090
 C          3.0924639494       -3.1705196915        0.3010765010
 C          2.4296395993       -3.8736149494        1.4828918973
 C          3.3600604811       -3.9642026694        2.6961575427
 C          2.1034896867       -3.0360291735       -0.8521493630
 O          2.6567286359       -2.1713602142       -1.8355190951
 O          3.8304549563       -2.7037130495        3.1354725514
 C          2.9755155899       -1.8182501950        3.7247793903
 C          1.8200713775       -1.6109833791       -2.7582239692
 C          0.4998213059       -1.9970801630       -2.9742036644
 C         -0.2719047109       -1.3116573251       -3.9009867672
 C          0.2392371943       -0.2327049487       -4.6088801815
 C          1.5758391469        0.0998747816       -4.4338167694
 C          2.3592273290       -0.5769378359       -3.5241295650
 C          1.6806124151       -2.0920518347        4.1543447057
 C          0.9029160870       -1.0784878400        4.6884835880
 C          1.3844279851        0.2176654398        4.8158914583
 C          2.7044106644        0.4664970470        4.4522529491
 C          3.4876165071       -0.5331953078        3.9141760045
 C         -0.6310206297        0.5122877727       -5.5923746005
 O         -0.3320892869        1.8865123396       -5.7414056968
 C          0.4703801148        1.3380602520        5.2435450068
 O         -0.2190190166        1.9154270930        4.1338492778
 C         -0.9027253856        2.7609853990       -4.7810431216
 C          0.0238616694        3.0882377584       -3.6363568694
 C          0.5882338302        2.7624148775        3.3370194338
 C         -0.2163469226        3.2877762072        2.1769158607
 N         -0.5019580615        3.1915394140       -2.4265399429
 C          0.3018114074        3.5058047014       -1.4083900769
 C          1.6608539303        3.7514852436       -1.5717697706
 C          2.2027299487        3.6672226719       -2.8439067169
 C          1.3719115906        3.3311989503       -3.8954875315
 C         -1.4740575605        3.8449689450        2.3797701244
 C         -2.1767191418        4.3115597844        1.2799095230
 C         -1.6081070580        4.1932545964        0.0234451848
 C         -0.3368649711        3.6294436917       -0.0848533349
 N          0.3436457871        3.1990165747        0.9759407702
 H          3.3621297892        3.7075368602        4.4163549567
 H          4.3743232659        5.1270069851        4.6826153054
 H          5.1010382808        3.5196390006        4.6644717056
 H          3.4027983289        6.0963131691        2.5914756910
 H          2.4458881807        4.6571197144        2.2623341140
 H          3.5697951879        5.2751692149        1.0443589534
 H          6.7006184135        4.5829969056        2.9718459361
 H          5.7748222762        6.0617846538        2.7678466985
 H          6.0987911189        5.0279041117        1.3748827999
 H          6.4862388527        2.4507261096        3.0219710995
 H          2.7651856475        2.9567565253        0.9973341012
 H         -0.4898287970        0.0898884053       -6.5958461518
 H         -1.6855138444        0.3811027617       -5.3117301574
 H          1.9975607556        0.8985961660       -5.0227594252
 H          6.7529268020       -0.2041111735        4.1678237152
 H          7.8732833449        1.1128725529        3.8005882752
 H          8.4179016832       -0.5504793334        3.7082787528
 H          6.8733752714       -1.6169910658        0.6307386321
 H          6.0857620155       -1.8648143167        2.1970556063
 H          7.8340882120       -2.0331028749        2.0368075753
 H          1.7284486893        3.2667581552       -4.9107566110
 H         -1.1164223058        3.6884019265       -5.3291046218
 H         -1.8487902485        2.3669644055       -4.3991870096
 H          2.2609109390        4.0311250171       -0.7230168681
 H          3.2499956242        3.8702451873       -3.0116679918
 H         -2.1071785564        4.5283495436       -0.8708683970
 H         -3.1506817316        4.7606085853        1.3991272274
 H         -1.8795435614        3.8994950303        3.3760545316
 H          0.9324688346        3.6129474834        3.9488782819
 H          1.4618886900        2.2268275446        2.9507623122
 H         -3.2131351622       -4.7163934747       -0.6817130888
 H         -2.7161206518       -5.1346201426        0.9612293605
 H         -5.1899716247       -4.4625127218        0.9313782809
 H         -5.4799844373       -2.7498943254        1.3009447120
 H         -6.5452821914       -3.3668624433       -0.8491977964
 H         -4.9931429633       -3.9424189977       -1.4688760970
 H         -5.0257726831       -0.8702665424       -3.1532968015
 H         -5.9023443181       -2.4031560859       -3.1938667038
 H         -7.0472228991       -1.0144850078       -1.3450857497
 H         -6.2770850759       -1.1126673933        0.2565960068
 H         -6.3109789555        1.2221409598       -0.4706688974
 H         -5.5700862820        0.7990010942       -2.0086001989
 H         -2.5739940664        1.9475073326       -0.7235136649
 H         -4.1394513075        2.6264554079       -1.2782969565
 H         -5.1681580444        0.5075021855        1.4745854935
 H         -4.6116294567        2.1517465198        1.1127267679
 H         -2.2838316308        1.5002287073        1.4085236345
 H         -3.2180005680        1.0901314985        2.8560220194
 H         -3.1344474277       -1.3071566708        3.5703982772
 H         -4.4226441254       -1.1971807048        2.3505598679
 H         -2.0990583942       -3.1700943859        2.2459627670
 H         -3.7339609490       -3.5586631448        2.8040476261
 H         -0.3223028352        0.9615148012        5.8930151339
 H          1.0329657421        2.1171538821        5.7732222507
 H         -0.1002280708       -1.3067907454        5.0127171185
 H          1.2687801277       -3.0850884285        4.0723232804
 H          3.1321662799        1.4482718494        4.5794870252
 H          4.4997157319       -0.3320837030        3.6057195816
 H          4.2691484836       -4.5055991739        2.4237381918
 H          2.8675230017       -4.5007002438        3.5151737985
 H          2.1294574696       -4.8813552007        1.1925598868
 H          1.5223920549       -3.3240362707        1.7423477942
 H          3.9702998818       -3.7255806408       -0.0321443155
 H          3.4130696950       -2.1744145826        0.6099415735
 H          1.1586000718       -2.6187840502       -0.4829447407
 H          1.8780506191       -4.0181893370       -1.2863914457
 H          8.4808914018        1.6315887257        1.4190169427
 H          8.0353246777        0.5238894646        0.1217012224
 H          9.2149740194        0.0265997633        1.3387904645
 H          5.0776398344       -0.5272656498        0.3260109418
 H          2.7662875495        1.4799455246       -1.2748963190
 H          3.2529598976       -0.1913293194       -0.9573971099
 H          0.0756116695       -2.8568173588       -2.4704791296
 H         -1.2803507787       -1.6490574459       -4.1032129137
 H          3.3990094044       -0.3221957210       -3.3958195445
 H         -0.8974145397       -1.5619996024        2.4741573799
 H         -1.0764508928        0.1103295160        3.0498713890
 H          1.8648589807       -0.0421412905        2.0217914037
  160
       -241.10072235
 C          0.1812140425       -1.8557586763        0.2555140384
 C         -0.5757563321       -2.9161192590       -0.4682929288
 C         -2.6466046862       -2.8465108595       -2.7504577627
 C         -2.6997726904       -3.5298440764       -1.3877820253
 N         -2.0308259658       -2.7408406750       -0.3394742711
 N         -3.2623637950       -1.5093293681       -2.6899667866
 C         -4.7007966837       -1.6150730670       -2.9513079024
 C         -2.4410412973       -3.2505666401        0.9837126774
 C         -5.4348732678       -0.3703807475       -2.4648539233
 C         -3.8651396174       -2.8411238366        1.3538804554
 N         -4.0468351025       -1.3824865803        1.3157831553
 N         -5.1398128487       -0.1012535855       -1.0488686198
 C         -5.9694640812       -0.9869224297       -0.2183638649
 C         -5.4823607904       -1.0543652980        1.2249571730
 C         -2.6343405729       -0.6541505670       -3.6940287058
 C         -5.4254390190        1.3091342719       -0.7857150837
 C         -3.5368764067       -0.7801412487        2.5503221035
 C         -1.1497324299       -0.4537601994       -3.3383083214
 O         -0.8847875314       -0.3311161331       -2.1098107547
 O         -0.3265906650       -0.4691309864       -4.2578059491
 C         -3.6415704482        0.7550812601        2.4214475327
 O         -3.3008220757        1.2194679318        1.2940275032
 O         -4.0553901817        1.4116674252        3.3799858705
 C         -4.3157339793        2.2350406435       -1.3457433134
 O         -4.5766825938        3.4327003539       -1.4854336825
 O         -3.2137736285        1.6901669706       -1.6426730634
 N         -0.4446077278       -0.7905971701        0.8219947348
 N          0.4465897143       -0.0444560406        1.4016419720
 N          1.6257849803       -0.5796040498        1.2305623527
 C          1.5283425735       -1.7167611663        0.5135492144
 C          2.7925249284       -0.0182010414        1.8637586907
 C          3.5696314032        0.9513654114        1.0071537015
 C          3.0753746230        2.2355097916        0.8320482924
 C          3.8118988256        3.1755479135        0.1245302693
 C          5.0345168779        2.7806991075       -0.4101924315
 C          5.5534249306        1.5012982440       -0.2453355479
 C          4.7971964879        0.5863873964        0.4763288043
 C          6.9062110181        1.1621625647       -0.8547276040
 C          7.9677704537        2.1338008561       -0.3171474712
 C          6.8011216093        1.2972880116       -2.3818308415
 C          7.3648375007       -0.2600747133       -0.5192209588
 C          3.3422461255        4.6074781129       -0.0776156624
 C          4.4299267314        5.5850444156        0.3933271496
 C          3.0575192086        4.8230743424       -1.5709941126
 C          2.0641230973        4.9106837963        0.7071417614
 Eu        -2.3641853542        0.0575293446       -0.4256316191
 C          3.4763750711       -5.4333206964        2.4189158441
 C          2.3703700423       -4.4084089871        2.6719125525
 C          1.6823900955       -4.6393239090        4.0198239530
 C          4.2746023098       -5.0927980127        1.1589672900
 O          3.4323019741       -5.2279367184        0.0197538620
 O          0.4934559345       -3.8774045898        4.1675270395
 C          0.5496081891       -2.5455227523        4.4422048630
 C          3.4049654028       -4.2617093350       -0.9387088342
 C          4.3522145207       -3.2541015570       -1.1017818400
 C          4.1549567871       -2.2711608117       -2.0567609822
 C          3.0333931622       -2.2669173294       -2.8717237725
 C          2.1292754020       -3.3163908834       -2.7569893604
 C          2.3114702738       -4.3021556677       -1.8091290889
 C          1.7024619615       -1.7961120169        4.6462465084
 C          1.6103397241       -0.4295307499        4.8591641158
 C          0.3856012634        0.2220907670        4.8768658861
 C         -0.7687391772       -0.5481139660        4.7574105687
 C         -0.6894063569       -1.9071455864        4.5382520421
 C          2.8075803745       -1.1442857701       -3.8536415628
 O          3.3523115505        0.0909173574       -3.4045452922
 C          0.3011583343        1.7256061232        4.9617860164
 O          0.2036819714        2.3519290438        3.6817768891
 C          2.6949586094        0.6460366628       -2.2904982879
 C          1.4720428003        1.4719539641       -2.5994956313
 C         -1.0134813516        2.0632620848        3.0211604261
 C         -1.1624981748        2.9074753971        1.7823679690
 N          0.7385658155        1.8123499409       -1.5456930884
 C         -0.3206335761        2.6023678053       -1.7272743495
 C         -0.7230381184        3.0289760565       -2.9941813764
 C          0.0447339736        2.6678286650       -4.0874804658
 C          1.1834476146        1.9071187794       -3.8870281553
 C         -1.5723499245        4.2301725084        1.9104913427
 C         -1.7323235224        4.9978324103        0.7706352066
 C         -1.3858819406        4.4476133410       -0.4489495652
 C         -0.9384187264        3.1258060161       -0.4893767236
 N         -0.8862452440        2.3508241315        0.6023442736
 H          4.6847117773        5.3878930165        1.4320520850
 H          4.0671287406        6.6073943980        0.3138590947
 H          5.3315643457        5.5014980088       -0.2058839272
 H          2.2118741594        4.7590392396        1.7736657438
 H          1.2444479888        4.2797955439        0.3736294149
 H          1.7722396601        5.9469483594        0.5472598405
 H          2.2788512707        4.1386082922       -1.9044381235
 H          3.9451906279        4.6467328227       -2.1729683195
 H          2.7184493982        5.8418072764       -1.7474270858
 H          5.6057361539        3.5006361691       -0.9736679087
 H          2.1165262561        2.4752539739        1.2608299690
 H          3.3315682497       -1.3485887215       -4.7937951657
 H          1.7373553404       -1.0343545464       -4.0684750285
 H          1.2739630647       -3.3439517932       -3.4165132782
 H          8.0274297438        2.0635798218        0.7667687790
 H          7.7381102996        3.1624769002       -0.5789253011
 H          8.9419259935        1.8890758878       -0.7350184545
 H          8.3450764498       -0.4350094113       -0.9578378672
 H          6.6806044220       -0.9976366507       -0.9280699914
 H          7.4478039280       -0.3958343510        0.5563256086
 H          1.8270352413        1.6261338503       -4.7047952966
 H          2.4117804803       -0.1312400731       -1.5708813679
 H          3.4266659665        1.3067795149       -1.8149858742
 H         -1.6283851336        3.6054762229       -3.1100386460
 H         -0.2384037734        2.9796663253       -5.0823747713
 H         -1.4413112307        5.0306459909       -1.3537367078
 H         -2.0932141447        6.0133060482        0.8310107013
 H         -1.7800228712        4.6333112074        2.8886194513
 H         -1.0394991437        1.0087457807        2.7292584317
 H         -1.8570146770        2.2781009256        3.6942946214
 H         -3.0861412801        0.3414427967       -3.6972366955
 H         -2.7034934660       -1.0761911792       -4.7100002990
 H         -4.8940356029       -1.7448973005       -4.0265257955
 H         -5.0765562167       -2.4934272653       -2.4281727065
 H         -6.5174205766       -0.4897541857       -2.6200772359
 H         -5.1139999357        0.4962356975       -3.0471926980
 H         -5.4477153124        1.5126315272        0.2869037583
 H         -6.3914313708        1.6303737810       -1.2070088516
 H         -7.0171154695       -0.6523975028       -0.2222524176
 H         -5.9220303164       -1.9828092227       -0.6561973906
 H         -6.0854456354       -1.7880071886        1.7764989077
 H         -5.6434481951       -0.0852809839        1.7020972632
 H         -2.4819585376       -1.0279440500        2.6840213494
 H         -4.1086438113       -1.1022649089        3.4340368321
 H         -4.5761466144       -3.2822433128        0.6570674735
 H         -4.0911800984       -3.2280158380        2.3571456997
 H         -1.7451498590       -2.8555429255        1.7255203151
 H         -2.3778536414       -4.3478693915        1.0023843516
 H         -2.2420132239       -4.5249444919       -1.4709567150
 H         -3.7429247493       -3.6485853612       -1.1051640194
 H         -1.6113559105       -2.7258440307       -3.0730940875
 H         -3.1494948267       -3.4737834989       -3.4984042506
 H         -0.5641836756        2.0211343975        5.5737089472
 H          1.2122551266        2.1445334175        5.3943443740
 H          2.5150306276        0.1383500649        5.0178263239
 H          2.6759218791       -2.2582424124        4.6466096468
 H         -1.7372670084       -0.0756250138        4.8383368041
 H         -1.5798809316       -2.5085495415        4.4465960286
 H          2.3708870702       -4.4470286093        4.8498892441
 H          1.3393625998       -5.6748883305        4.0872986930
 H          1.6214850493       -4.4774643255        1.8815672024
 H          2.7892228363       -3.4013304984        2.6463633318
 H          3.0418517712       -6.4262980929        2.3061434281
 H          4.1681400034       -5.4526680085        3.2617527693
 H          5.1215063312       -5.7798197207        1.0476006838
 H          4.6552376103       -4.0725492561        1.2434036467
 H          7.7253168118        0.9707855469       -2.8540712865
 H          6.6183853149        2.3284836158       -2.6727615960
 H          5.9803028753        0.6949417539       -2.7674063710
 H          5.1581879292       -0.4147799812        0.6389583967
 H          3.4366017390       -0.8434247697        2.1705162740
 H          2.4194783485        0.5167857138        2.7385487514
 H          5.2491409100       -3.2248346999       -0.5034578843
 H          4.8750054759       -1.4751376072       -2.1683365059
 H          1.6109971010       -5.1152256134       -1.7092953988
 H         -0.2911196899       -2.8480621314       -1.5196111121
 H         -0.2680543941       -3.9071298714       -0.1002090299
 H          2.3694795926       -2.3145877737        0.2365295922
  160
       -241.10060996
 C          0.2005000871       -1.8983417247        0.1314213484
 C         -0.5508350208       -2.9100985845       -0.6665275810
 C         -2.6507592177       -2.8289850367       -2.9178817286
 C         -2.6722911456       -3.5497465642       -1.5740480923
 N         -2.0067790748       -2.7833401992       -0.5061384324
 N         -3.2734421294       -1.4982916656       -2.8066016619
 C         -4.7146383381       -1.6035707921       -3.0514877591
 C         -2.3757907718       -3.3690084485        0.7968926515
 C         -5.4509740966       -0.3909528135       -2.4930218024
 C         -3.8024383016       -3.0168413335        1.2097343138
 N         -4.0117681725       -1.5629757707        1.2317564500
 N         -5.1412478894       -0.1899844593       -1.0680699029
 C         -5.9472685359       -1.1305457296       -0.2744869582
 C         -5.4529054426       -1.2567692525        1.1628645761
 C         -2.6598819757       -0.6052501043       -3.7875667530
 C         -5.4496438604        1.2001083541       -0.7307740402
 C         -3.4963948393       -0.9983657067        2.4814827610
 C         -1.1704789268       -0.4363081746       -3.4360402916
 O         -0.9071039848       -0.3251128242       -2.2053488673
 O         -0.3424665446       -0.4745716401       -4.3499555974
 C         -3.6501008169        0.5342218451        2.4002670159
 O         -3.2891937886        1.0448896141        1.3005327427
 O         -4.1179749630        1.1448780540        3.3653075304
 C         -4.3617496173        2.1762518505       -1.2469252712
 O         -4.6283209816        3.3802565964       -1.2650940580
 O         -3.2738370052        1.6638799046       -1.6400751734
 N         -0.4101525900       -0.8242112437        0.6984493033
 N          0.4845464951       -0.1147744865        1.3197719464
 N          1.6534157184       -0.6853237371        1.1750796780
 C          1.5420919759       -1.8090354385        0.4395737181
 C          2.8383119137       -0.1854593595        1.8252467092
 C          3.5676154294        0.8986677801        1.0671969772
 C          4.8438680318        0.6705577675        0.5834795302
 C          5.5650164301        1.6904301570       -0.0333337974
 C          4.9577192586        2.9320808100       -0.1424614285
 C          3.6799925647        3.1917243861        0.3513703157
 C          2.9831486100        2.1536779787        0.9504161684
 C          3.1177387625        4.5992546821        0.2255344722
 C          1.8064061097        4.7658405703        0.9953073418
 C          2.8499495823        4.8845713834       -1.2592759858
 C          4.1220463599        5.6212135493        0.7803022072
 C          6.9872230525        1.4303453767       -0.5112632339
 C          7.0028049867        0.2258447964       -1.4624597377
 C          7.5905192356        2.6259179297       -1.2548365773
 C          7.8639389886        1.1330176949        0.7149428548
 Eu        -2.3714991198        0.0128257809       -0.4976948043
 C          1.8928429305       -5.6069042893        1.4632532538
 C          2.4636946886       -4.8243602916        2.6452668315
 C          1.3982094455       -3.9826171213        3.3473122893
 C          3.0035271158       -6.2698816335        0.6411931868
 O          3.9524601075       -5.3344473285        0.1537396997
 O          2.0687883465       -3.0662947111        4.2039588413
 C          1.4539075554       -1.8947807877        4.5234122699
 C          3.5975608065       -4.4327846075       -0.8072542249
 C          2.4946992542       -4.5294125075       -1.6515654680
 C          2.2362495443       -3.5266653728       -2.5735749439
 C          3.0542762199       -2.4114231165       -2.6738959715
 C          4.1763483681       -2.3390605081       -1.8556290751
 C          4.4458746856       -3.3297629832       -0.9347802414
 C          0.0888570881       -1.6552168604        4.4003742815
 C         -0.4158871964       -0.3898984924        4.6517100199
 C          0.4205624437        0.6642162853        4.9971954812
 C          1.7704543606        0.3955312901        5.2013449180
 C          2.2802596074       -0.8695319754        4.9884718314
 C          2.7587600382       -1.3066589857       -3.6604534309
 O          3.3339795152       -0.0613675755       -3.2879213355
 C         -0.1058551465        2.0754574641        5.0601705244
 O         -0.1460481255        2.6944268342        3.7742332285
 C          2.6971121091        0.5742669821       -2.2051033729
 C          1.4939553217        1.4089227973       -2.5702714069
 C         -1.1214080139        2.1168048328        2.9261749173
 C         -1.2901155015        2.9259349987        1.6697486397
 N          0.7155862659        1.7688136652       -1.5565180371
 C         -0.3314788539        2.5600144588       -1.7988135830
 C         -0.6728537500        2.9674199869       -3.0895271201
 C          0.1436313463        2.5889956991       -4.1408478842
 C          1.2671683263        1.8257235235       -3.8765444963
 C         -1.7557748155        4.2334973998        1.7552283065
 C         -1.9032334758        4.9690944817        0.5935160207
 C         -1.4931127219        4.4062132014       -0.6009604694
 C         -1.0081949492        3.0978809342       -0.5992187013
 N         -0.9657415394        2.3487481184        0.5123835316
 H          6.2956931184        0.3796885872       -2.2760233769
 H          6.7461170906       -0.6905508225       -0.9401136644
 H          7.9954144471        0.1005958525       -1.8898336642
 H          7.4993898751        0.2652376753        1.2568905979
 H          7.8624028984        1.9841116723        1.3924985424
 H          8.8881527903        0.9402960575        0.4033244412
 H          6.9961994263        2.8801977868       -2.1299306845
 H          8.5938766251        2.3730203991       -1.5917820624
 H          7.6675830823        3.4960272235       -0.6072217738
 H          5.4910669265        3.7369513407       -0.6167289631
 H          5.2833182647       -0.3071070186        0.7018669190
 H          3.2164823446       -1.5415735349       -4.6280773536
 H          1.6774837729       -1.1958051590       -3.8144522304
 H          4.8251123341       -1.4834129459       -1.9430148331
 H          1.9347183976        4.5427234811        2.0517126091
 H          1.0374541884        4.1136445176        0.5929187542
 H          1.4526505332        5.7912133780        0.9044019198
 H          5.0337956085        5.6519645287        0.1916345180
 H          4.3791103753        5.3723648554        1.8073053575
 H          3.6806230719        6.6153244369        0.7663097576
 H          1.9438982941        1.5250453900       -4.6598245605
 H          2.3972063489       -0.1521874869       -1.4423193665
 H          3.4459164992        1.2430457126       -1.7668789130
 H         -1.5693722947        3.5448025779       -3.2567244043
 H         -0.0922065085        2.8862274085       -5.1522649048
 H         -1.5302255118        4.9722350728       -1.5173177609
 H         -2.3007526726        5.9723001456        0.6178182148
 H         -2.0036932825        4.6468923067        2.7194758598
 H         -0.8294936813        1.0995200536        2.6417088232
 H         -2.0825628203        2.0955974471        3.4596209116
 H         -3.1077197988        0.3909337187       -3.7420522499
 H         -2.7455840408       -0.9876875655       -4.8175782152
 H         -4.9235580839       -1.6816910735       -4.1286140476
 H         -5.0758042962       -2.5100159518       -2.5674920191
 H         -6.5344947119       -0.5107270895       -2.6407939256
 H         -5.1425120096        0.5058480332       -3.0348316306
 H         -5.4732544705        1.3487719476        0.3506090081
 H         -6.4231222479        1.5251311567       -1.1314875338
 H         -7.0014960938       -0.8180491938       -0.2578933302
 H         -5.8813437534       -2.1037077261       -0.7584096694
 H         -6.0406873118       -2.0270457563        1.6799450613
 H         -5.6315840619       -0.3155345052        1.6869804006
 H         -2.4307247257       -1.2142354545        2.5864647975
 H         -4.0433923738       -1.3689811715        3.3619751812
 H         -4.5149643558       -3.4460553511        0.5076327030
 H         -4.0017359770       -3.4487226641        2.2003151727
 H         -1.6810732079       -2.9823077460        1.5433107626
 H         -2.2789168818       -4.4633053278        0.7619527095
 H         -2.1969078545       -4.5331488797       -1.6921410732
 H         -3.7095996808       -3.6956728029       -1.2831358578
 H         -1.6242038467       -2.6954850622       -3.2622700374
 H         -3.1667698880       -3.4395826956       -3.6705481098
 H         -1.1150509646        2.0911006374        5.4987949554
 H          0.5575315540        2.7140324153        5.6470559119
 H         -1.4793331742       -0.2163703097        4.5701074796
 H         -0.5873141326       -2.4473177464        4.1203641042
 H          2.4312571540        1.1920081194        5.5078130789
 H          3.3280521153       -1.0783813356        5.1342381835
 H          0.7197103957       -4.6163057396        3.9310837757
 H          0.8163146510       -3.4270166295        2.6013776457
 H          3.2435409094       -4.1508586832        2.2861637825
 H          2.9228329142       -5.5030101501        3.3640279926
 H          1.3384183582       -4.9215697556        0.8202626375
 H          1.2148284125       -6.3842346047        1.8142067231
 H          2.5784978541       -6.8578076333       -0.1794950256
 H          3.5959794870       -6.9341226125        1.2744341161
 H          2.4467983147        5.8874185906       -1.3843671857
 H          2.1256047176        4.1711203571       -1.6496173858
 H          3.7605914865        4.8030657549       -1.8472339690
 H          1.9880070699        2.2933086890        1.3392830455
 H          3.5023911553       -1.0339200453        1.9957952680
 H          2.5139018592        0.2266491698        2.7832845612
 H          1.8385663930       -5.3833044825       -1.6087393370
 H          1.3850862617       -3.6135265842       -3.2330218425
 H          5.3142852267       -3.2770299626       -0.2967019198
 H         -0.2860879835       -2.7406278438       -1.7117236244
 H         -0.2181577178       -3.9240341948       -0.3948132614
 H          2.3759833388       -2.4330002290        0.1982208004
  160
       -241.10055198
 C         -0.1008098186        0.0325520000       -0.8908824426
 C         -0.9825914222        0.5182524651       -1.9910240839
 C         -4.0178589196        1.2160916355       -2.2008348719
 C         -3.1440065710        0.2796086098       -3.0328227293
 N         -2.1167449169       -0.3958521321       -2.2202839482
 N         -4.6780204621        0.5036396841       -1.0891676449
 C         -5.9121551848       -0.1446391744       -1.5600924825
 C         -1.6201201217       -1.5775583803       -2.9518911312
 C         -6.3886507401       -1.2018408929       -0.5631103003
 C         -2.5572434813       -2.7756118050       -2.8015254109
 N         -2.8169002103       -3.0925369202       -1.3854277756
 N         -5.3094112295       -2.1606358054       -0.2569756709
 C         -5.2977482167       -3.2174152951       -1.2836303896
 C         -3.9822276523       -3.9913210903       -1.2800899048
 C         -4.9854281768        1.4693413603       -0.0315227557
 C         -5.5459500730       -2.7292674147        1.0748082527
 C         -1.6616977269       -3.7855543476       -0.8071440762
 C         -3.7345145182        1.8373122469        0.7942864336
 O         -2.6840713143        1.1700641712        0.5606173039
 O         -3.8294291465        2.7658384145        1.6002009417
 C         -1.7653082885       -3.8735203308        0.7368164838
 O         -2.3468400719       -2.9039588204        1.3089665401
 O         -1.2755947946       -4.8561621034        1.2958945091
 C         -5.2406684246       -1.7107545434        2.2097897067
 O         -5.8741567999       -1.8152049470        3.2616328561
 O         -4.3558939443       -0.8437994901        1.9598438992
 N         -0.5486282526       -0.8254579138        0.0591220171
 N          0.4024072039       -1.0334552415        0.9224941797
 N          1.4555529934       -0.3299377944        0.5580774090
 C          1.2044393184        0.3508752313       -0.5734213179
 C          2.6672054708       -0.3496111277        1.3469229954
 C          3.5708173165        0.8063637537        1.0080844061
 C          3.4669862468        2.0000919804        1.7103851025
 C          4.2945395634        3.0699198148        1.4058217496
 C          5.2407020515        2.9015055456        0.3968327588
 C          5.3791054266        1.7151628152       -0.3073692234
 C          4.5116886946        0.6720650229        0.0016872622
 C          6.4355735395        1.5102862551       -1.3829320368
 C          5.7312622054        1.2625849688       -2.7227315534
 C          7.3006563976        0.2970513517       -1.0113024197
 C          7.3626967756        2.7188076273       -1.5458431126
 C          4.2118010199        4.4081468016        2.1251160631
 C          3.8057867057        5.4827081084        1.1063214781
 C          3.1813797107        4.4078902366        3.2575782344
 C          5.5809068020        4.7522794180        2.7316176312
 Eu        -2.9550527510       -1.0079352881        0.2842920545
 C          2.2982328442       -4.2088656227        3.1433156008
 C          1.0417852576       -4.4902811143        3.9663634082
 C          0.0604348663       -3.3195439439        3.9641143464
 C          2.0065829472       -4.1086519407        1.6505950295
 O          3.2251415774       -3.7889894631        0.9960085549
 O          0.7426129686       -2.1678878430        4.4303110258
 C          0.2215947795       -0.9383913539        4.1921072280
 C          3.1948999344       -3.4809850788       -0.3311376785
 C          2.0815102691       -3.6239379699       -1.1498407400
 C          2.1447759008       -3.2307555588       -2.4771901978
 C          3.3095107730       -2.7059728197       -3.0164123178
 C          4.4309842170       -2.5966967610       -2.1986948226
 C          4.3796165960       -2.9760614075       -0.8744516557
 C         -1.0395286530       -0.6837967278        3.6599481358
 C         -1.4375373951        0.6255147120        3.4344975263
 C         -0.6044839433        1.6955373732        3.7290270687
 C          0.6383374159        1.4336984392        4.2976206677
 C          1.0485609992        0.1384937200        4.5277138991
 C          3.3660717857       -2.2097190816       -4.4403122529
 O          3.4311982651       -0.7928525689       -4.5184451534
 C         -0.9991980138        3.1101382054        3.3899789060
 O         -0.1254158881        3.6996464669        2.4346890079
 C          2.2386041815       -0.1525663286       -4.1097360711
 C          2.4417590430        1.3393758284       -4.1179959803
 C         -0.0450557727        2.9780751529        1.2206261665
 C          0.3228007540        3.8793180641        0.0762034327
 N          1.8272428607        2.0187277737       -3.1623390661
 C          1.9772428071        3.3407770362       -3.0980988442
 C          2.7817036381        4.0304431640       -4.0070755091
 C          3.4089983520        3.3196004990       -5.0173773277
 C          3.2333140351        1.9483001529       -5.0869903275
 C         -0.0225881436        5.2286659289        0.0829904123
 C          0.2893791028        5.9908893583       -1.0291268661
 C          0.9367651350        5.3924194840       -2.0976031441
 C          1.2677333770        4.0399516480       -2.0076138909
 N          0.9544780431        3.3092187642       -0.9377413277
 H          2.8418706508        5.2309046706        0.6677074047
 H          4.5368334952        5.5657174870        0.3068335750
 H          3.7189032559        6.4504304439        1.5955558867
 H          6.3415378861        4.8671677256        1.9651437969
 H          5.8965229091        3.9658274354        3.4140297635
 H          5.5166272035        5.6854397640        3.2870583415
 H          3.1754507694        5.3828729052        3.7419428663
 H          3.4339974034        3.6633193588        4.0097749379
 H          2.1773722840        4.2196427560        2.8831334320
 H          5.8909945597        3.7273782028        0.1661671272
 H          2.7353681679        2.0717401528        2.4977116649
 H          4.2827850033       -2.5514970725       -4.9266691151
 H          2.4982360338       -2.5748661392       -5.0063869966
 H          5.3479879465       -2.2022683480       -2.6101957366
 H          5.0901726557        0.3871144534       -2.6864629998
 H          6.4640394369        1.1164174040       -3.5130419457
 H          5.1140534567        2.1206090712       -2.9798691048
 H          8.1060212218        2.5021505836       -2.3103332613
 H          7.8883260033        2.9359301129       -0.6187143566
 H          6.8084831063        3.6002691515       -1.8598223914
 H          3.7105061992        1.3492280405       -5.8440629089
 H          1.4250382524       -0.4159809498       -4.8062933209
 H          1.9494313914       -0.4667896897       -3.0991856085
 H          2.9333426271        5.0932132077       -3.9153919064
 H          4.0339981831        3.8297407366       -5.7350775716
 H          1.1625178438        5.9638803774       -2.9826462926
 H          0.0260546521        7.0375873574       -1.0639588655
 H         -0.5209824826        5.6445739818        0.9432648604
 H          0.6988216636        2.1763756037        1.3014396873
 H         -1.0149322625        2.5086562788        0.9976872443
 H         -5.6889809580        1.0555637178        0.6943575854
 H         -5.4269144684        2.3974107456       -0.4247367833
 H         -6.7114891564        0.5947622117       -1.7053746752
 H         -5.6954823986       -0.6174343373       -2.5177950937
 H         -7.2688436047       -1.7224849617       -0.9631070147
 H         -6.6918438182       -0.7233674532        0.3715048116
 H         -4.8692766752       -3.5680582810        1.2625452235
 H         -6.5786967834       -3.0873084691        1.2014913424
 H         -6.1258846033       -3.9208259804       -1.1226100992
 H         -5.4336475730       -2.7357055912       -2.2516860124
 H         -3.9852536199       -4.7197741746       -2.1018097750
 H         -3.8911985739       -4.5526102717       -0.3471788440
 H         -0.7523234012       -3.2187597738       -1.0111947113
 H         -1.5473289718       -4.8043578997       -1.2055805081
 H         -3.5158648699       -2.5567434177       -3.2698642886
 H         -2.1138196681       -3.6420788944       -3.3102377270
 H         -0.6368277319       -1.8261396686       -2.5522923782
 H         -1.5054730489       -1.3450831533       -4.0183117293
 H         -2.6733635273        0.8629759216       -3.8348651583
 H         -3.7729033643       -0.4872220874       -3.4821180497
 H         -3.4010730437        2.0051586444       -1.7674642461
 H         -4.7659757681        1.6922696486       -2.8480863265
 H         -2.0301050480        3.1288569223        3.0101173115
 H         -0.9249544486        3.7613607036        4.2655018084
 H         -2.4325648722        0.8121080985        3.0482373010
 H         -1.7274467912       -1.4884180200        3.4341745579
 H          1.2819110328        2.2616273325        4.5548685922
 H          2.0082764040       -0.0736758797        4.9733649161
 H         -0.7916128139       -3.5429209551        4.6210072030
 H         -0.3289676363       -3.1509596525        2.9561641515
 H          1.3359487014       -4.6946781659        4.9963709240
 H          0.5140555439       -5.3569817022        3.5668816706
 H          3.0223414727       -5.0090184856        3.3021280802
 H          2.7445447964       -3.2725107639        3.4795479618
 H          1.2661990387       -3.3218664948        1.4588172564
 H          1.6030679821       -5.0602626265        1.2819086159
 H          7.7774000025        0.4570898343       -0.0463290851
 H          8.0767538899        0.1497327696       -1.7592057507
 H          6.7062238181       -0.6089672878       -0.9523558477
 H          4.5671214087       -0.2636675630       -0.5323132316
 H          3.1807015098       -1.2978744927        1.1646461751
 H          2.3625464170       -0.3206186937        2.3967860410
 H          1.1762351472       -4.0516361937       -0.7514149446
 H          1.2730380518       -3.3514578870       -3.1031338088
 H          5.2425214540       -2.8964618886       -0.2312555398
 H         -1.3581128927        1.4956650067       -1.6787973501
 H         -0.3809361345        0.6677402857       -2.8978893534
 H          1.8857867002        1.0216263380       -1.0517466459
  160
       -241.10055147
 C         -0.0954777050        0.0297189168       -0.8887872161
 C         -0.9758973276        0.5166250128       -1.9894218352
 C         -4.0088821295        1.2218188430       -2.2008658826
 C         -3.1371277159        0.2826785311       -3.0320242999
 N         -2.1120014301       -0.3950472777       -2.2186747640
 N         -4.6716092208        0.5114494058       -1.0894035480
 C         -5.9070090766       -0.1339151968       -1.5609774383
 C         -1.6177636476       -1.5782016441       -2.9495818262
 C         -6.3866667420       -1.1896533827       -0.5639626530
 C         -2.5577064223       -2.7740273633       -2.7990569062
 N         -2.8186892330       -3.0896105701       -1.3828869837
 N         -5.3098559479       -2.1507938995       -0.2565524795
 C         -5.2999957456       -3.2083085195       -1.2824841318
 C         -3.9863319262       -3.9853943235       -1.2775213780
 C         -4.9773220257        1.4780912828       -0.0321336362
 C         -5.5486630976       -2.7179007132        1.0754939352
 C         -1.6654579197       -3.7852730342       -0.8037769799
 C         -3.7266966853        1.8411570253        0.7962236568
 O         -2.6772066198        1.1727019697        0.5615900719
 O         -3.8208062602        2.7673004938        1.6049463827
 C         -1.7698623678       -3.8722263645        0.7402055332
 O         -2.3492204257       -2.9009209278        1.3116122496
 O         -1.2828226907       -4.8557818146        1.2999625595
 C         -5.2423269376       -1.6988484565        2.2097297210
 O         -5.8790851477       -1.7989366797        3.2600139975
 O         -4.3535837533       -0.8357402253        1.9606220234
 N         -0.5452697772       -0.8266864240        0.0617450938
 N          0.4050279233       -1.0356358976        0.9257151416
 N          1.4596040716       -0.3344009962        0.5611994732
 C          1.2102007993        0.3458577030       -0.5710368766
 C          2.6708543938       -0.3550941089        1.3507296453
 C          3.5744350826        0.8010339874        1.0124090777
 C          3.4711853649        1.9940630757        1.7159543879
 C          4.2967298205        3.0650711405        1.4100205462
 C          5.2405351452        2.8983880693        0.3985548391
 C          5.3790220588        1.7124104065       -0.3062868694
 C          4.5134725614        0.6681680920        0.0040964005
 C          6.4332589578        1.5093320562       -1.3843725395
 C          5.7263472431        1.2612694858       -2.7227483632
 C          7.3006263698        0.2970046655       -1.0151548713
 C          7.3584996441        2.7190912528       -1.5487589526
 C          4.2126783151        4.4032974862        2.1291609352
 C          3.7955608353        5.4749401591        1.1117335065
 C          3.1889323180        4.3992090496        3.2676569373
 C          5.5836666919        4.7544498974        2.7272661702
 Eu        -2.9526519540       -1.0041101935        0.2856151373
 C          2.2960126465       -4.2103473624        3.1410595534
 C          1.0391742755       -4.4907680176        3.9638266142
 C          0.0596493123       -3.3185280659        3.9629799863
 C          2.0048483068       -4.1098769870        1.6482412502
 O          3.2239555054       -3.7910818261        0.9942252780
 O          0.7429971897       -2.1687115236        4.4320762646
 C          0.2241487251       -0.9380947931        4.1948544168
 C          3.1951221836       -3.4833366017       -0.3330242565
 C          2.0821781299       -3.6245754053       -1.1526094778
 C          2.1473124036       -3.2320406347       -2.4800662513
 C          3.3133873108       -2.7093522577       -3.0184731362
 C          4.4342673806       -2.6015120033       -2.1997589551
 C          4.3811164485       -2.9804463926       -0.8754673509
 C         -1.0360541017       -0.6809924655        3.6617206698
 C         -1.4316471596        0.6291245432        3.4368935125
 C         -0.5971127767        1.6976158864        3.7328862868
 C          0.6445044718        1.4332936645        4.3029671671
 C          1.0523264967        0.1372110579        4.5325311514
 C          3.3718661925       -2.2136539314       -4.4424900665
 O          3.4336398229       -0.7966206856       -4.5211734612
 C         -0.9891542618        3.1128115695        3.3931810818
 O         -0.1163972230        3.6990146281        2.4347400984
 C          2.2386381647       -0.1591416950       -4.1152229176
 C          2.4376776955        1.3333353247       -4.1233951098
 C         -0.0375804552        2.9737331523        1.2226974238
 C          0.3159814030        3.8727351862        0.0720669329
 N          1.8178100966        2.0109245186       -3.1698663348
 C          1.9634712203        3.3333719211       -3.1056284993
 C          2.7680828382        4.0256893518       -4.0123646668
 C          3.4012049277        3.3165943248       -5.0202722469
 C          3.2306079776        1.9446074680       -5.0897322922
 C         -0.0435327004        5.2183970889        0.0723465384
 C          0.2552371161        5.9771317238       -1.0457809163
 C          0.9042779085        5.3791812554       -2.1135883274
 C          1.2499946740        4.0309535698       -2.0167294426
 N          0.9491185862        3.3032284766       -0.9413634764
 H          4.5216666542        5.5605193976        0.3080058283
 H          3.7068424370        6.4427110583        1.6005435188
 H          2.8302867481        5.2180555900        0.6789676934
 H          5.5179130181        5.6871701735        3.2832864830
 H          6.3389887615        4.8736191115        1.9562155782
 H          5.9075382407        3.9695384669        3.4075730310
 H          3.4474855598        3.6540466901        4.0172434865
 H          2.1832388191        4.2096112634        2.8984881195
 H          3.1837287563        5.3734970661        3.7534183975
 H          5.8887766231        3.7253988409        0.1662546281
 H          2.7412739673        2.0643870697        2.5049905431
 H          4.2904491643       -2.5534090002       -4.9267043083
 H          2.5061480634       -2.5811875661       -5.0102640343
 H          5.3522022300       -2.2083796939       -2.6103983013
 H          5.1072901575        2.1184991318       -2.9781497369
 H          5.0866931041        0.3847836454       -2.6854518166
 H          6.4575884688        1.1165027284       -3.5147607145
 H          8.1003218051        2.5038419701       -2.3151014841
 H          7.8859942945        2.9363481468       -0.6227157148
 H          6.8024392571        3.6000219891       -1.8609632117
 H          3.7126634630        1.3468232560       -5.8447342221
 H          1.4271411494       -0.4248559549       -4.8133320550
 H          1.9482195969       -0.4736516110       -3.1050960647
 H          2.9151282780        5.0891100765       -3.9202851839
 H          4.0267899329        3.8285575611       -5.7361619657
 H          1.1201786286        5.9472032553       -3.0033497723
 H         -0.0198705157        7.0206110220       -1.0858476505
 H         -0.5426364694        5.6341525128        0.9323253041
 H          0.7133399785        2.1784844249        1.3019997712
 H         -1.0049878046        2.4960622601        1.0069257768
 H         -5.6839410505        1.0669904336        0.6922676384
 H         -5.4143908616        2.4079632581       -0.4260074220
 H         -6.7044579920        0.6073881035       -1.7069830896
 H         -5.6908602707       -0.6075177931       -2.5183976254
 H         -7.2677325295       -1.7084025913       -0.9644588252
 H         -6.6895127047       -0.7101343772        0.3702382945
 H         -4.8738906808       -3.5579619219        1.2644525654
 H         -6.5822781699       -3.0736160850        1.2015679470
 H         -6.1298915674       -3.9096864963       -1.1216137963
 H         -5.4341077873       -2.7268812020       -2.2509325898
 H         -3.9906184709       -4.7144707154       -2.0986782620
 H         -3.8972785173       -4.5461961752       -0.3441253356
 H         -0.7544932714       -3.2210290762       -1.0078391913
 H         -1.5535610301       -4.8045559052       -1.2016361381
 H         -3.5156125189       -2.5531782241       -3.2679245102
 H         -2.1160880231       -3.6417853238       -3.3071216759
 H         -0.6352498449       -1.8289072805       -2.5494097625
 H         -1.5021233344       -1.3464064624       -4.0160317379
 H         -2.6645220942        0.8644562133       -3.8340444094
 H         -3.7678114960       -0.4826863801       -3.4813201275
 H         -3.3901274934        2.0092999241       -1.7673872604
 H         -4.7553012942        1.6998979631       -2.8486854172
 H         -2.0209527055        3.1334791441        3.0158505530
 H         -0.9110439852        3.7650555819        4.2675911526
 H         -2.4259530611        0.8175753802        3.0497150157
 H         -1.7251234654       -1.4842582438        3.4346253133
 H          1.2893062326        2.2598474358        4.5615035492
 H          2.0114126152       -0.0768619646        4.9786258553
 H         -0.7933755357       -3.5419897936        4.6185627698
 H         -0.3285089286       -3.1473135235        2.9550034017
 H          1.3330246824       -4.6968193466        4.9935896534
 H          0.5100298406       -5.3561533934        3.5633711537
 H          3.0194478437       -5.0110771408        3.2999569436
 H          2.7430685031       -3.2744107809        3.4775071533
 H          1.2650813855       -3.3225480656        1.4563826247
 H          1.6007954282       -5.0611838418        1.2793488651
 H          7.7787824272        0.4569550032       -0.0508555115
 H          8.0756373567        0.1513508740       -1.7645075300
 H          6.7074892536       -0.6098478735       -0.9559409305
 H          4.5686989127       -0.2671885870       -0.5306054209
 H          3.1842411971       -1.3033599585        1.1682154257
 H          2.3656434450       -0.3264464982        2.4004246934
 H          1.1757969772       -4.0506034108       -0.7548845218
 H          1.2759594484       -3.3515864648       -3.1067587701
 H          5.2434879362       -2.9016016104       -0.2314615155
 H         -1.3493326921        1.4949867674       -1.6776646490
 H         -0.3735432223        0.6647525174       -2.8960393115
 H          1.8933216663        1.0145217481       -1.0495536862
  160
       -241.10049068
 C         -0.1035507864        0.0474036548       -0.9746033852
 C         -0.9984998642        0.4995388487       -2.0796759169
 C         -4.0370320092        1.2504029240       -2.1530462814
 C         -3.2110548669        0.2996174338       -3.0174361238
 N         -2.1631756408       -0.3902281323       -2.2433211670
 N         -4.6811405744        0.5469162695       -1.0264553066
 C         -5.9402970842       -0.0764572401       -1.4632584146
 C         -1.7228510008       -1.5904261459       -2.9818614957
 C         -6.4055270295       -1.1266799336       -0.4536649156
 C         -2.6843935675       -2.7653738191       -2.8122376210
 N         -2.9002531576       -3.0966198825       -1.3918255683
 N         -5.3357950809       -2.1071458002       -0.1852238474
 C         -5.3811455894       -3.1596722292       -1.2150770935
 C         -4.0856743502       -3.9645339581       -1.2551630890
 C         -4.9437442805        1.5149365082        0.0411643286
 C         -5.5404252018       -2.6775978946        1.1511703028
 C         -1.7494622967       -3.8373400548       -0.8660208013
 C         -3.6666802029        1.8536160856        0.8377432462
 O         -2.6355445746        1.1687504961        0.5738142731
 O         -3.7232689513        2.7798750264        1.6504566922
 C         -1.7762633163       -3.8992328423        0.6817645391
 O         -2.3057609109       -2.9083767616        1.2683583665
 O         -1.2823488696       -4.8846505201        1.2320781603
 C         -5.1770777379       -1.6723445787        2.2806674406
 O         -5.7796845300       -1.7676877432        3.3512837808
 O         -4.2797807988       -0.8254844860        2.0073764181
 N         -0.5396074559       -0.7922121370       -0.0037501564
 N          0.4182685481       -0.9739746609        0.8571072246
 N          1.4660937507       -0.2737054806        0.4683858340
 C          1.2020646657        0.3837676242       -0.6737620147
 C          2.6942395217       -0.3271988413        1.2296417050
 C          3.6360888660        0.8002205624        0.9015284053
 C          3.5102281549        2.0190236516        1.5519858232
 C          4.3966537261        3.0539351621        1.2872676409
 C          5.3986045598        2.8264587749        0.3510856379
 C          5.5616104256        1.6099061779       -0.3008934973
 C          4.6563460070        0.5963912884       -0.0167355417
 C          6.7172608053        1.4395232431       -1.2762773083
 C          6.5194058906        2.4150721870       -2.4459238185
 C          6.8101771226        0.0160876723       -1.8322924432
 C          8.0407232976        1.7477723538       -0.5596485955
 C          4.3237824521        4.4041289133        1.9845638951
 C          3.2515548800        4.4467816063        3.0765731096
 C          5.6771237773        4.7138889800        2.6439595816
 C          3.9965764169        5.4787327402        0.9388901772
 Eu        -2.9343870870       -0.9987941030        0.2867662415
 C          2.2070006415       -4.3963772713        3.1586054120
 C          0.9176192248       -4.5969056721        3.9542614117
 C          0.0100577956       -3.3674650274        3.9403994976
 C          1.9358359762       -4.0431484914        1.7009656231
 O          3.1832832175       -4.0089014331        1.0231135958
 O          0.7716393446       -2.2378482187        4.3293573660
 C          0.2734191441       -0.9923464738        4.1257128682
 C          3.2240377462       -3.5471145642       -0.2577901027
 C          2.1130029794       -3.1291425731       -0.9836730983
 C          2.2703069773       -2.6507974287       -2.2717445817
 C          3.5210908978       -2.5802180518       -2.8666385609
 C          4.6285488986       -3.0044624610       -2.1411390133
 C          4.4856284468       -3.4835465189       -0.8545856141
 C         -1.0011722727       -0.6973881418        3.6489693237
 C         -1.3790389039        0.6254768210        3.4719902055
 C         -0.5118891690        1.6698672711        3.7598435861
 C          0.7522993256        1.3670565812        4.2564083829
 C          1.1421111573        0.0580770278        4.4393003071
 C          3.6409240236       -2.0496439636       -4.2756108113
 O          2.8842817007       -0.8716223592       -4.4938493870
 C         -0.8956730607        3.1027140327        3.4902710062
 O         -0.0677389451        3.7052013005        2.5037719626
 C          3.3933461628        0.2450612868       -3.7906341383
 C          2.5556405933        1.4595935019       -4.0835213701
 C         -0.1036149136        3.0293425621        1.2644787916
 C          0.3113911554        3.9260488227        0.1350197238
 N          2.1727750537        2.1747730270       -3.0371808383
 C          1.4638682995        3.2842225080       -3.2324188749
 C          1.1002463808        3.7137263542       -4.5085161058
 C          1.4837307615        2.9523467852       -5.6010651556
 C          2.2303013442        1.8052188104       -5.3919693919
 C          0.2392674932        5.3127096367        0.2350472636
 C          0.6053696320        6.0716239548       -0.8639974455
 C          1.0150722378        5.4298488464       -2.0215393220
 C          1.0500354362        4.0364518823       -2.0302773193
 N          0.7100234901        3.3104137863       -0.9678942328
 H          2.2558141686        4.2793761212        2.6722254448
 H          3.2547548705        5.4271671954        3.5496792256
 H          3.4559876019        3.7044085716        3.8454368640
 H          3.9335856548        6.4559740802        1.4125066300
 H          3.0394762897        5.2598439830        0.4700156911
 H          4.7571980991        5.5198052845        0.1640114874
 H          5.6136952040        5.6475694026        3.1985700496
 H          6.4693250911        4.8127930871        1.9079697284
 H          5.9482507026        3.9194075174        3.3359456681
 H          6.0876712930        3.6255979623        0.1316527097
 H          2.7195977738        2.1382758244        2.2738622462
 H          4.6970501973       -1.8728755609       -4.5235362215
 H          3.2302945073       -2.7755763985       -4.9840100188
 H          5.6123254988       -2.9621615707       -2.5835511535
 H          7.2909041723        2.2629961489       -3.1976105150
 H          6.5725894112        3.4463885437       -2.1083698095
 H          5.5444273450        2.2599734485       -2.9028016895
 H          8.8763503590        1.5948049738       -1.2391877046
 H          8.1665285662        1.0887342296        0.2967063638
 H          8.0768770786        2.7741532087       -0.2068606928
 H          2.5530031342        1.1794732120       -6.2075613933
 H          3.3974683740        0.0613777802       -2.7093060450
 H          4.4286105683        0.4393110231       -4.1173166415
 H          0.5111365315        4.6072820659       -4.6360174966
 H          1.2070081897        3.2528702794       -6.6003923441
 H          1.3226232077        5.9952793165       -2.8862576545
 H          0.5736622392        7.1498677694       -0.8159458695
 H         -0.0871854283        5.7601119370        1.1593300487
 H          0.5517161902        2.1488552307        1.2865331415
 H         -1.1215103198        2.6650920063        1.0646210564
 H         -5.6384461494        1.1129361294        0.7818268807
 H         -5.3751016753        2.4531629402       -0.3389258146
 H         -6.7294163048        0.6783097066       -1.5831214776
 H         -5.7615542578       -0.5508438126       -2.4279116809
 H         -7.3080622530       -1.6288526038       -0.8263734575
 H         -6.6688661930       -0.6452904278        0.4914010372
 H         -4.8753039677       -3.5311366663        1.3122658466
 H         -6.5756509189       -3.0151713691        1.3095848712
 H         -6.2198381738       -3.8445662560       -1.0300196736
 H         -5.5369179836       -2.6717325756       -2.1768999991
 H         -4.1308712057       -4.6887338561       -2.0795504288
 H         -3.9800945350       -4.5322058907       -0.3276582156
 H         -0.8239850890       -3.3267833887       -1.1335326188
 H         -1.7028247427       -4.8650838780       -1.2540744268
 H         -3.6534720892       -2.5182064770       -3.2433049688
 H         -2.2779606198       -3.6333478395       -3.3484905819
 H         -0.7405988675       -1.8678863116       -2.5995617282
 H         -1.6185032435       -1.3641610228       -4.0511744072
 H         -2.7633193805        0.8728423391       -3.8395639781
 H         -3.8683300511       -0.4580695103       -3.4406765405
 H         -3.3876402486        2.0200850467       -1.7319501074
 H         -4.7923176226        1.7493153909       -2.7746048303
 H         -1.9457808366        3.1528989916        3.1704256065
 H         -0.7564871785        3.7224995002        4.3804078905
 H         -2.3834036372        0.8422367945        3.1283886259
 H         -1.7162180932       -1.4805409438        3.4319140442
 H          1.4282856775        2.1737610397        4.4975723729
 H          2.1159479550       -0.1849882236        4.8357305256
 H         -0.8279133875       -3.5126313792        4.6367045784
 H         -0.4077963215       -3.2215164712        2.9397161188
 H          1.1775618833       -4.8358725226        4.9860264688
 H          0.3412112561       -5.4207852657        3.5316331289
 H          2.7943437634       -5.3151096450        3.1901563278
 H          2.7938062947       -3.5971925784        3.6122099704
 H          1.4458920542       -3.0640550927        1.6401754073
 H          1.2716732414       -4.7921956089        1.2490141267
 H          6.9612977070       -0.7021442556       -1.0302169926
 H          7.6580864363       -0.0520143960       -2.5109457028
 H          5.9122396262       -0.2503231124       -2.3810046835
 H          4.7369173715       -0.3710959928       -0.4854950413
 H          3.1779971804       -1.2864351407        1.0194712997
 H          2.4101592789       -0.3088444411        2.2858804257
 H          1.1331463707       -3.1816086667       -0.5372630791
 H          1.4127051565       -2.3153739499       -2.8345803288
 H          5.3384724959       -3.8122102972       -0.2822572248
 H         -1.3345322595        1.5047867313       -1.8128624640
 H         -0.4186991924        0.5745199417       -3.0109050578
 H          1.8784950153        1.0482998453       -1.1733329660
  160
       -241.10048739
 C         -0.1490057409        0.0921650297       -0.9739972988
 C         -1.0637176193        0.5498755674       -2.0606046885
 C         -4.1174648447        1.2397289462       -2.0958913804
 C         -3.2799834977        0.3212337004       -2.9840358106
 N         -2.2111664784       -0.3608176807       -2.2318391603
 N         -4.7360269804        0.5046911913       -0.9751087573
 C         -5.9880290524       -0.1345620436       -1.4094034977
 C         -1.7522384053       -1.5376117089       -2.9963873936
 C         -6.4211885904       -1.2125032508       -0.4148411213
 C         -2.6892265054       -2.7344178651       -2.8431290773
 N         -2.8900275148       -3.0963881424       -1.4280834708
 N         -5.3306161313       -2.1781628364       -0.1787873838
 C         -5.3672576443       -3.2082971558       -1.2314276905
 C         -4.0582759594       -3.9888476836       -1.3012741727
 C         -5.0052635711        1.4492625483        0.1117748329
 C         -5.5104161603       -2.7819418824        1.1464028670
 C         -1.7226160014       -3.8251297048       -0.9224846137
 C         -3.7234064161        1.8054688305        0.8930699226
 O         -2.6864124971        1.1356741618        0.6159781270
 O         -3.7824379208        2.7309611374        1.7070798118
 C         -1.7464803047       -3.9210610892        0.6235046275
 O         -2.2758656561       -2.9436805751        1.2322632472
 O         -1.2518845111       -4.9179892867        1.1522223610
 C         -5.1445207639       -1.8016351534        2.2968076462
 O         -5.7101234301       -1.9528612471        3.3811720703
 O         -4.2846677027       -0.9160609608        2.0260062784
 N         -0.5629799589       -0.7694370724       -0.0127549144
 N          0.4069740007       -0.9534534472        0.8338855583
 N          1.4412913631       -0.2331036198        0.4447405943
 C          1.1559461382        0.4403332851       -0.6826293940
 C          2.6781717751       -0.2868514352        1.1905127324
 C          3.6307331836        0.8242104504        0.8388377402
 C          3.4874074887        2.0718056054        1.4289506288
 C          4.3948492128        3.0868249453        1.1588185993
 C          5.4334166065        2.8114206681        0.2768125976
 C          5.6095196850        1.5683864883       -0.3190324459
 C          4.6842352527        0.5745452860       -0.0291516771
 C          6.8118719172        1.3440004061       -1.2246575693
 C          6.7408304672        2.3239087934       -2.4051029208
 C          6.8724700184       -0.0826463922       -1.7765484833
 C          8.0973807871        1.5921195944       -0.4206306925
 C          4.3094815037        4.4649500773        1.7976873879
 C          3.2034562847        4.5581521019        2.8521926841
 C          5.6422116004        4.7945216112        2.4889544036
 C          4.0256193376        5.4974133851        0.6983524978
 Eu        -2.9487177127       -1.0299950399        0.2934493541
 C          2.1930326119       -4.4366708101        3.1271670368
 C          0.8997547544       -4.6338158463        3.9174539629
 C         -0.0012252803       -3.3992746771        3.9058597992
 C          1.9273563989       -4.0490521723        1.6773136715
 O          3.1724389709       -4.0361437814        0.9947292431
 O          0.7698115063       -2.2717001687        4.2813152714
 C          0.2685027029       -1.0252452540        4.0915783427
 C          3.2215453874       -3.5435227305       -0.2741245755
 C          2.1207505634       -3.0732801059       -0.9835577235
 C          2.2875638887       -2.5616363850       -2.2576701123
 C          3.5377393615       -2.5111674429       -2.8556590213
 C          4.6340289522       -2.9922796823       -2.1488197621
 C          4.4818373857       -3.5026401369       -0.8755116520
 C         -1.0158739220       -0.7278306184        3.6434327775
 C         -1.3994825050        0.5961879812        3.4880875619
 C         -0.5273991157        1.6390723598        3.7662965486
 C          0.7498708391        1.3335410212        4.2262791830
 C          1.1442795320        0.0234672878        4.3907769329
 C          3.6707930764       -1.9438631860       -4.2489725819
 O          2.9269555972       -0.7538725816       -4.4423097103
 C         -0.9230137189        3.0750314732        3.5314940116
 O         -0.1215357076        3.6997934454        2.5382113426
 C          3.4420713448        0.3435676105       -3.7130498547
 C          2.6272900584        1.5738026481       -4.0058942365
 C         -0.2160487131        3.0678492666        1.2794725563
 C          0.2470686125        3.9759564662        0.1781715043
 N          2.2115937269        2.2696660787       -2.9592212431
 C          1.5202995671        3.3899574257       -3.1560842428
 C          1.2073534534        3.8499532467       -4.4350350001
 C          1.6240703667        3.1085478861       -5.5290242107
 C          2.3531330795        1.9507756572       -5.3174873208
 C          0.1714906254        5.3610753772        0.2986518505
 C          0.5816994148        6.1376636855       -0.7715780794
 C          1.0353166798        5.5140238440       -1.9228778982
 C          1.0670180733        4.1208495242       -1.9550846106
 N          0.6863312017        3.3776172834       -0.9182647370
 H          3.1969619780        5.5571715241        3.2842751831
 H          3.3786598663        3.8471672414        3.6568137524
 H          2.2191290341        4.3768112926        2.4270942869
 H          3.9596133992        6.4944169211        1.1283889557
 H          3.0811033330        5.2678851343        0.2103942233
 H          4.8091772297        5.4972899906       -0.0545076998
 H          5.5635349611        5.7468796148        3.0087646665
 H          6.4578571378        4.8674686146        1.7759895613
 H          5.8890044908        4.0241667954        3.2164309924
 H          6.1425521964        3.5929434810        0.0578803978
 H          2.6671470612        2.2285253752        2.1096631436
 H          4.7302437774       -1.7711788486       -4.4857021452
 H          3.2584652756       -2.6473608180       -4.9789059587
 H          5.6165387860       -2.9693919183       -2.5953826700
 H          6.8346193637        3.3526736971       -2.0692033206
 H          5.7883448493        2.2226428116       -2.9205596580
 H          7.5460235881        2.1229678382       -3.1084122178
 H          8.1499825107        2.6142600390       -0.0572909449
 H          8.9691214839        1.4082954953       -1.0448823182
 H          8.1386553037        0.9240611021        0.4370319016
 H          2.6995327658        1.3396872053       -6.1345245491
 H          3.4266417876        0.1449378117       -2.6345800002
 H          4.4852902006        0.5262487416       -4.0201629400
 H          0.6298809914        4.7506782785       -4.5650877892
 H          1.3857196327        3.4321666549       -6.5310119963
 H          1.3788151484        6.0934633720       -2.7645208256
 H          0.5499053252        7.2149763174       -0.7070870635
 H         -0.1905084425        5.7934092844        1.2168131484
 H          0.3747623237        2.1427160606        1.2641779126
 H         -1.2599131092        2.7829498378        1.0837774392
 H         -5.6778055410        1.0181367079        0.8565580932
 H         -5.4652645007        2.3824350303       -0.2465925504
 H         -6.7927681852        0.6069858729       -1.5057444566
 H         -5.8116703701       -0.5868568172       -2.3850536189
 H         -7.3189789823       -1.7242247815       -0.7862237757
 H         -6.6811409044       -0.7542399074        0.5425518640
 H         -4.8336371014       -3.6311819853        1.2788876375
 H         -6.5390746871       -3.1366267047        1.3101568721
 H         -6.1921050912       -3.9117701493       -1.0541557773
 H         -5.5402693889       -2.7020145496       -2.1807299987
 H         -4.0980570342       -4.6948735913       -2.1415445605
 H         -3.9342655044       -4.5758425052       -0.3881530295
 H         -0.8082496832       -3.2903881716       -1.1811663576
 H         -1.6570740450       -4.8430930004       -1.3329840095
 H         -3.6656713510       -2.4985307811       -3.2637813112
 H         -2.2690157643       -3.5839732930       -3.3979288262
 H         -0.7618602015       -1.8033896183       -2.6267105831
 H         -1.6602242705       -1.2889278841       -4.0618633580
 H         -2.8516224929        0.9180302200       -3.7998620279
 H         -3.9257471040       -0.4421056103       -3.4147563202
 H         -3.4805906433        2.0160654603       -1.6680556300
 H         -4.8888850664        1.7327689161       -2.7020767898
 H         -1.9807533246        3.1259414674        3.2375416504
 H         -0.7653265601        3.6777787891        4.4302285731
 H         -2.4115619016        0.8145301459        3.1695189063
 H         -1.7347927703       -1.5100997855        3.4357480223
 H          1.4325729001        2.1384830004        4.4542179550
 H          2.1266230841       -0.2218832725        4.7641540571
 H         -0.8337625322       -3.5362843454        4.6103911766
 H         -0.4273515626       -3.2558129840        2.9080639668
 H          1.1547698393       -4.8800393162        4.9487385460
 H          0.3205265555       -5.4523637811        3.4882678057
 H          2.7657889504       -5.3649966734        3.1397602477
 H          2.7918839360       -3.6561691890        3.5972263257
 H          1.4642520568       -3.0558695972        1.6371977214
 H          1.2416544069       -4.7713182481        1.2140330473
 H          6.9597354980       -0.8065274306       -0.9701983362
 H          7.7458497354       -0.1857125704       -2.4174423405
 H          5.9883903239       -0.3124852996       -2.3633450523
 H          4.7757957152       -0.4128241467       -0.4523755250
 H          3.1480888232       -1.2549194362        0.9891476839
 H          2.4076720903       -0.2507282807        2.2501872609
 H          1.1413432418       -3.1093389624       -0.5345300644
 H          1.4382704122       -2.1821694731       -2.8051812222
 H          5.3263562288       -3.8736109028       -0.3168464381
 H         -1.4190310882        1.5415899081       -1.7692023419
 H         -0.4950801737        0.6564724843       -2.9956251527
 H          1.8200720038        1.1210989078       -1.1785079284
  160
       -241.10047240
 C         -0.0658706123        0.0067854267       -0.9920091180
 C         -0.9332344617        0.4602999438       -2.1184778576
 C         -3.9524762777        1.2807589791       -2.2319176078
 C         -3.1399490878        0.3022975869       -3.0778089047
 N         -2.1170314380       -0.4033417838       -2.2848439998
 N         -4.6253980294        0.6031414694       -1.1062979644
 C         -5.8937312559        0.0049371446       -1.5518392524
 C         -1.6976249819       -1.6219078174       -3.0051361107
 C         -6.3955653718       -1.0237303067       -0.5375499165
 C         -2.6882306881       -2.7721199720       -2.8330328281
 N         -2.9251816405       -3.0835983089       -1.4114588673
 N         -5.3517807287       -2.0250150738       -0.2447569201
 C         -5.4089182044       -3.0889613776       -1.2621889433
 C         -4.1313179009       -3.9228443206       -1.2774405269
 C         -4.8766941191        1.5870048014       -0.0505736589
 C         -5.5850023947       -2.5738666498        1.0960541886
 C         -1.7962197288       -3.8443848193       -0.8672556515
 C         -3.6018383521        1.9009414732        0.7595828055
 O         -2.5828653684        1.1922290083        0.5112939407
 O         -3.6480118404        2.8314144024        1.5679923216
 C         -1.8332890041       -3.8866309434        0.6811047005
 O         -2.3574597898       -2.8837721461        1.2520619315
 O         -1.3511342858       -4.8694583608        1.2460822127
 C         -5.2163157100       -1.5596207974        2.2157261007
 O         -5.8444655023       -1.6166960109        3.2742730797
 O         -4.2881720372       -0.7451954097        1.9468174926
 N         -0.5285820600       -0.8253144979       -0.0270994275
 N          0.4085304765       -1.0080493235        0.8562110976
 N          1.4690074213       -0.3160351535        0.4880927872
 C          1.2345096520        0.3370097648       -0.6632148029
 C          2.6782846923       -0.3695805510        1.2800119825
 C          3.6185666101        0.7690234491        0.9867028129
 C          3.5100264179        1.9573244882        1.6939915606
 C          4.3898714853        3.0038302874        1.4531814149
 C          5.3675222596        2.8190834106        0.4825753191
 C          5.5161592703        1.6314524021       -0.2239016442
 C          4.6179673600        0.6057195766        0.0378457487
 C          6.6383194162        1.5077612763       -1.2444004120
 C          6.7653862067        0.0884852934       -1.8047073645
 C          7.9806516711        1.8696399084       -0.5907728821
 C          6.3442115909        2.4751414062       -2.4005959619
 C          4.3353758552        4.3218512098        2.2112810621
 C          3.9954376129        5.4450054724        1.2222881710
 C          3.2806874634        4.3204419712        3.3209847773
 C          5.7013459883        4.5941441671        2.8609255032
 Eu        -2.9305862611       -0.9704648740        0.2415849915
 C          2.1649075643       -4.3977270989        3.1628370033
 C          0.8699840031       -4.6088045215        3.9466649048
 C         -0.0390146966       -3.3805881912        3.9376968046
 C          1.9049113033       -4.0636978821        1.6986923007
 O          3.1608674422       -3.9932526849        1.0394781777
 O          0.7130157448       -2.2589106144        4.3667206615
 C          0.2326218750       -1.0080497065        4.1537790496
 C          3.2028773567       -3.5541307948       -0.2495298368
 C          2.0865540104       -3.1969554854       -0.9993406934
 C          2.2433482409       -2.7417992525       -2.2957158639
 C          3.4989730384       -2.6324687521       -2.8746827760
 C          4.6120495604       -2.9927201056       -2.1237293562
 C          4.4697128524       -3.4495942717       -0.8289306546
 C         -1.0189144658       -0.6988791969        3.6277140588
 C         -1.3759309809        0.6281367576        3.4397869585
 C         -0.5120529416        1.6632581806        3.7678731895
 C          0.7255327734        1.3463135746        4.3196828801
 C          1.0959642748        0.0329080289        4.5107728892
 C          3.6159936596       -2.1202058831       -4.2905351442
 O          2.8698350946       -0.9355376082       -4.5140316028
 C         -0.8685897382        3.0996231704        3.4808282274
 O         -0.0095041851        3.6830794580        2.5088158690
 C          3.3900700700        0.1766606214       -3.8122721568
 C          2.5640342409        1.4002072827       -4.1000371512
 C         -0.0218620000        2.9983327592        1.2736802924
 C          0.3913469826        3.8915651351        0.1406683811
 N          2.1992801483        2.1197957454       -3.0500668096
 C          1.5009503078        3.2369630302       -3.2388013755
 C          1.1308176787        3.6706745645       -4.5116309120
 C          1.4972160836        2.9060661191       -5.6077684317
 C          2.2324219734        1.7503173916       -5.4055898458
 C          0.3379426688        5.2789892338        0.2413980464
 C          0.7007215740        6.0338022288       -0.8616418443
 C          1.0899436454        5.3874041411       -2.0234600398
 C          1.1077475782        3.9937324612       -2.0326456893
 N          0.7702479835        3.2714350381       -0.9668522856
 H          3.9513898188        6.4003892451        1.7406288892
 H          3.0258356278        5.2549053942        0.7662927781
 H          4.7387437675        5.5156665885        0.4328715869
 H          5.9763950484        3.7698865836        3.5155237625
 H          5.6543873507        5.5047908151        3.4541671862
 H          6.4828494336        4.7164635089        2.1169985464
 H          3.2966155108        5.2787172560        3.8373007872
 H          3.4929791340        3.5432585482        4.0524363819
 H          2.2790078267        4.1770165308        2.9216982392
 H          6.0478646991        3.6296156306        0.2785873531
 H          2.7375204145        2.0440097768        2.4397093715
 H          4.6721157321       -1.9556905689       -4.5465233112
 H          3.1926448024       -2.8479349643       -4.9890941645
 H          5.5999332598       -2.9183889498       -2.5526257599
 H          6.9612816291       -0.6234015246       -1.0065547290
 H          7.5971534679        0.0496088898       -2.5052694018
 H          5.8640851349       -0.2089830094       -2.3310384164
 H          7.0926445626        2.3676922323       -3.1826282399
 H          6.3549650695        3.5060218552       -2.0569459538
 H          5.3613383153        2.2703685438       -2.8196323713
 H          2.5417678469        1.1216427132       -6.2240870338
 H          3.3928311650       -0.0083974530       -2.7311143938
 H          4.4267012962        0.3613061332       -4.1402416557
 H          0.5503416781        4.5706505782       -4.6336188467
 H          1.2165613092        3.2109167589       -6.6046860869
 H          1.3939849734        5.9492024294       -2.8918021959
 H          0.6822141052        7.1123797157       -0.8130653992
 H          0.0268703971        5.7301304607        1.1692564884
 H          0.6479496553        2.1293677377        1.3095310934
 H         -1.0313930176        2.6172138370        1.0638900651
 H         -5.5907980480        1.2098522713        0.6847081756
 H         -5.2791742032        2.5324240996       -0.4442799781
 H         -6.6633693735        0.7767035746       -1.6887849882
 H         -5.7147838048       -0.4834739527       -2.5094419390
 H         -7.3043880578       -1.5094626232       -0.9167238588
 H         -6.6601643234       -0.5263921041        0.3988806126
 H         -4.9386446930       -3.4378082110        1.2769324284
 H         -6.6287618332       -2.8885950207        1.2451722551
 H         -6.2646279827       -3.7527587149       -1.0783884143
 H         -5.5431876302       -2.6096851919       -2.2315957041
 H         -4.1835101380       -4.6561296971       -2.0933159536
 H         -4.0488310513       -4.4807255938       -0.3417248478
 H         -0.8574031853       -3.3584090345       -1.1338591170
 H         -1.7704085321       -4.8776161723       -1.2423966077
 H         -3.6470675146       -2.5068698471       -3.2760874952
 H         -2.2974819228       -3.6549343948       -3.3565231020
 H         -0.7264240395       -1.9172346854       -2.6084884652
 H         -1.5765143638       -1.4101659689       -4.0756616091
 H         -2.6703140458        0.8561462552       -3.9008893906
 H         -3.8101553197       -0.4443427992       -3.5004252657
 H         -3.2894092268        2.0385957162       -1.8105764668
 H         -4.6888099894        1.7916538010       -2.8663246963
 H         -1.9101357170        3.1635165865        3.1366341185
 H         -0.7400265250        3.7237199719        4.3694789675
 H         -2.3629146073        0.8557732413        3.0551326153
 H         -1.7322538757       -1.4739757805        3.3786209318
 H          1.3965637006        2.1453323617        4.5970858807
 H          2.0508905587       -0.2212390832        4.9443650319
 H         -0.8915799318       -3.5402342111        4.6126670865
 H         -0.4354736689       -3.2153063587        2.9316579708
 H          1.1222977429       -4.8559627262        4.9783765222
 H          0.2982247148       -5.4298197123        3.5124035871
 H          2.7656860190       -5.3070389964        3.2105540748
 H          2.7346287712       -3.5852778786        3.6147302021
 H          1.3847273561       -3.1014216007        1.6217827775
 H          1.2723556823       -4.8371754386        1.2426697847
 H          8.0037948931        2.9040017501       -0.2613470407
 H          8.7903374449        1.7267746633       -1.3031457613
 H          8.1627765746        1.2323240434        0.2718095036
 H          4.6876772445       -0.3409479777       -0.4730998073
 H          3.1748918491       -1.3225429510        1.0714151465
 H          2.3675622883       -0.3651440510        2.3287278916
 H          1.1032586692       -3.2800187461       -0.5654177457
 H          1.3812221534       -2.4565716106       -2.8786814145
 H          5.3267959085       -3.7303816581       -0.2377288064
 H         -1.2475149221        1.4781749902       -1.8740068222
 H         -0.3386239768        0.5046455351       -3.0422960420
 H          1.9250677631        0.9958603931       -1.1499784378
  160
       -241.10041557
 C          0.0783809328       -1.5414556932        0.2866178459
 C         -0.4172643469       -2.8173365477       -0.3181652524
 C         -2.3576548342       -3.2999060530       -2.7273791169
 C         -2.3759382205       -3.8380159464       -1.2990227542
 N         -1.8916120394       -2.8497680108       -0.3211425408
 N         -3.1589725011       -2.0685689921       -2.8581748601
 C         -4.5728045768       -2.3967936948       -3.0806989649
 C         -2.3533426326       -3.2364521081        1.0269675033
 C         -5.4570680563       -1.1776898193       -2.8212001762
 C         -3.8142958971       -2.8623370414        1.2720811318
 N         -4.0608594219       -1.4274675538        1.0509504136
 N         -5.2088773647       -0.6278904014       -1.4765115453
 C         -6.0039522666       -1.3927888189       -0.5010583369
 C         -5.5093461974       -1.1814789217        0.9259036672
 C         -2.6402100991       -1.2996961919       -3.9888188727
 C         -5.5815942360        0.7890333727       -1.4627846546
 C         -3.5823203610       -0.6437333572        2.1930773864
 C         -1.3011270885       -0.6293517585       -3.6253954578
 O         -1.0168815175       -0.5967969337       -2.3916213784
 O         -0.5895532113       -0.2165710713       -4.5423345504
 C         -3.6070158706        0.8634655140        1.8460475358
 O         -3.3456750512        1.1496499483        0.6407352561
 O         -3.8920931407        1.6659974799        2.7367768857
 C         -4.5236714724        1.7012493650       -2.1399897389
 O         -4.8780896153        2.8397185672       -2.4598626720
 O         -3.3721923753        1.2148452254       -2.3175696385
 N         -0.8263484226       -0.6047351871        0.6749437083
 N         -0.2004574736        0.4206973793        1.1603557785
 N          1.0867015298        0.1879087260        1.1020395941
 C          1.3287440971       -1.0258145031        0.5665604387
 C          1.9972323962        1.1824881265        1.6198135849
 C          3.3899265254        1.1259624708        1.0525019280
 C          4.3453804151        0.2904438477        1.6107951374
 C          5.6531280029        0.2892389123        1.1363128322
 C          5.9552601724        1.1301732095        0.0709501022
 C          5.0200618767        1.9872883860       -0.5026360047
 C          3.7335448291        1.9848216903        0.0169129682
 C          5.4405287649        2.9103062513       -1.6370136626
 C          4.2978137293        3.8142715911       -2.1106716758
 C          5.8940557549        2.0685335935       -2.8384286468
 C          6.5948627902        3.8030374047       -1.1562668045
 C          6.7516444075       -0.5020994162        1.8363007731
 C          7.8553370930       -0.9399810954        0.8626644980
 C          7.3611320792        0.4336709965        2.8934973190
 C          6.2169496428       -1.7551572579        2.5405640038
 Eu        -2.5736068748       -0.2192188049       -0.8868233263
 C          3.0113549974       -4.8177906915        2.3875124461
 C          2.6939790523       -3.3761461536        2.7851006494
 C          2.7860063945       -3.1598728298        4.2982057034
 C          2.9577327669       -4.9892019339        0.8676487388
 O          3.9492246962       -4.1503217747        0.2840123222
 O          2.9592418040       -1.7931910460        4.6491865586
 C          1.8972750077       -0.9410375700        4.6857254776
 C          3.6451633939       -3.4200837134       -0.8226610650
 C          2.6548252043       -3.7400371218       -1.7465269700
 C          2.3746395603       -2.8685299844       -2.7879812447
 C          3.0804819259       -1.6861393134       -2.9459755871
 C          4.1180068436       -1.4090211209       -2.0606293949
 C          4.3967788354       -2.2591256114       -1.0149321704
 C          0.5902616516       -1.2533469771        4.3261932696
 C         -0.3909160780       -0.2776463198        4.3773035338
 C         -0.1094517601        1.0172423018        4.7843797589
 C          1.1902233055        1.3146852058        5.1817814633
 C          2.1810405383        0.3544516722        5.1267904155
 C          2.6920042834       -0.6547942257       -3.9751538850
 O          2.5625182858        0.6349962481       -3.3868758666
 C         -1.2022167238        2.0591180272        4.8111699362
 O         -0.7399872963        3.3924084276        4.6635173993
 C          1.6740603555        0.6642530080       -2.2877890472
 C          0.6240215451        1.7384597886       -2.3878051943
 C         -0.1832392693        3.6820728164        3.3987503038
 C         -1.1750490970        3.7392733053        2.2586749340
 N         -0.0830357463        1.9573234410       -1.2773876496
 C         -0.9686688985        2.9594237441       -1.2710211424
 C         -1.2441231168        3.7104433024       -2.4163653458
 C         -0.5486249956        3.4350836623       -3.5797301477
 C          0.4321553124        2.4591512888       -3.5584853245
 C         -2.4327900694        4.3047370860        2.4303779215
 C         -3.2750836068        4.3806808158        1.3355671322
 C         -2.8271336534        3.9202216887        0.1099811992
 C         -1.5470083694        3.3692183452        0.0287466305
 N         -0.7457266191        3.2800964948        1.0898266589
 H          8.4428570524       -0.0943236187        0.5153419221
 H          7.4357878501       -1.4508849125       -0.0011126485
 H          8.5364005383       -1.6234957348        1.3650407596
 H          5.7218083795       -2.4178593323        1.8347131745
 H          5.5267936336       -1.5027965238        3.3405288754
 H          7.0473712366       -2.2992490844        2.9860133221
 H          6.6051793311        0.7335887438        3.6154418963
 H          7.7603290186        1.3313985908        2.4264087104
 H          8.1671191542       -0.0704768133        3.4222588655
 H          6.9613558560        1.1434495888       -0.3128408473
 H          4.0602536135       -0.3289598188        2.4451706693
 H          3.4682517920       -0.5336177748       -4.7368064975
 H          1.7485604687       -0.9284171706       -4.4679534556
 H          4.6808386420       -0.4962729842       -2.1725821547
 H          3.4641483771        3.2239518342       -2.4869514419
 H          4.6506146102        4.4468702001       -2.9231175834
 H          3.9455302742        4.4620901751       -1.3106954775
 H          6.8649931005        4.5134789157       -1.9346109789
 H          7.4759100912        3.2163382154       -0.9129538853
 H          6.2951442987        4.3597599347       -0.2706605769
 H          1.0329090855        2.2330708753       -4.4241318628
 H          1.1504303508       -0.2917332589       -2.1916472020
 H          2.2575727851        0.8277223215       -1.3742582230
 H         -1.9812248815        4.4977042481       -2.3866691415
 H         -0.7517321116        3.9928948134       -4.4824379787
 H         -3.4705541054        3.9459422623       -0.7577431948
 H         -4.2703266456        4.7900306658        1.4319685727
 H         -2.7392376548        4.6518543988        3.4044358492
 H          0.2686784410        4.6732431335        3.5156912446
 H          0.5983306074        2.9617074601        3.1439892607
 H         -3.3071577422       -0.4760991883       -4.2519567586
 H         -2.4988457872       -1.9162393795       -4.8900177040
 H         -4.7372993926       -2.7442265071       -4.1104875301
 H         -4.8430673212       -3.1993842102       -2.3953692679
 H         -6.5148793819       -1.4500743771       -2.9399669019
 H         -5.2374858378       -0.3968822783       -3.5528763438
 H         -5.6453811155        1.1619132712       -0.4368375381
 H         -6.5535026837        0.9744114374       -1.9461273314
 H         -7.0635961391       -1.1073104064       -0.5572587283
 H         -5.9141108479       -2.4467874549       -0.7611788669
 H         -6.0740857763       -1.8320479929        1.6073581198
 H         -5.7034379853       -0.1497460500        1.2286776119
 H         -2.5420623975       -0.8872916097        2.4076226884
 H         -4.1911658032       -0.8070631237        3.0945685897
 H         -4.4600335488       -3.4134513487        0.5901228466
 H         -4.0813045826       -3.1407721825        2.3005043138
 H         -1.7262671111       -2.7237636533        1.7552952371
 H         -2.2394698909       -4.3193702270        1.1711197488
 H         -1.7672452942       -4.7511767510       -1.2611855798
 H         -3.3996197605       -4.0943068392       -1.0341064746
 H         -1.3344465238       -3.0550488338       -3.0158875222
 H         -2.7252664792       -4.0720364787       -3.4161907300
 H         -1.9589942045        1.8332540947        4.0470705628
 H         -1.6966074644        2.0557761608        5.7892762475
 H         -1.4046635944       -0.5210368231        4.1015009111
 H          0.3234484126       -2.2483460912        4.0107742918
 H          1.4213037033        2.3105139031        5.5289674441
 H          3.1911609609        0.5866013618        5.4254688686
 H          3.6905876401       -3.6401108040        4.6810554461
 H          1.9209157404       -3.5831099681        4.8192232442
 H          1.7032278745       -3.0991217515        2.4219408687
 H          3.4205360130       -2.7180439858        2.3083358443
 H          2.2986777802       -5.5066759071        2.8410171720
 H          4.0119668691       -5.0775438141        2.7333181804
 H          1.9678801841       -4.7061885729        0.5003518096
 H          3.1632753933       -6.0302111464        0.5927739515
 H          6.6722552350        1.3619111633       -2.5623223692
 H          6.2830048517        2.7170137522       -3.6209720464
 H          5.0440628544        1.5219789006       -3.2430945031
 H          2.9836529517        2.6653974449       -0.3522830999
 H          2.0387354394        1.0523593635        2.7067981680
 H          1.5244891050        2.1418183253        1.3900122092
 H          2.1006261719       -4.6613124571       -1.6659974248
 H          1.5879414728       -3.1083672691       -3.4899710506
 H          5.1815705446       -2.0237067761       -0.3158694118
 H         -0.0470244021       -2.8621081598       -1.3440510496
 H         -0.0149268066       -3.6819569043        0.2310231943
 H          2.3167458175       -1.4016828204        0.4044380210
  160
       -241.10032213
 C         -0.3942881348        0.6189048819        0.7317252961
 C         -1.4597910007        0.6463676081        1.7735768238
 C         -3.5231273012       -1.4636125311        2.6734345330
 C         -3.7128106250        0.0022441323        2.2869413186
 N         -2.7966096727        0.4038987223        1.2035493774
 N         -3.6920216986       -2.3541587481        1.5074206593
 C         -5.1165334954       -2.6823916175        1.3330373551
 C         -3.2700798126        1.6626717604        0.5965364633
 C         -5.3949192092       -3.2162995779       -0.0719862921
 C         -4.4311975020        1.4465681304       -0.3708609588
 N         -4.0842645211        0.4760277143       -1.4218260610
 N         -4.9011886999       -2.2817734276       -1.1024653706
 C         -5.9022035596       -1.2217238292       -1.3204035096
 C         -5.3132687553       -0.0263637098       -2.0685615565
 C         -2.9137828597       -3.5758082470        1.7382210440
 C         -4.6518236182       -3.0337058990       -2.3375920131
 C         -3.2539416247        1.1074449426       -2.4572796998
 C         -1.3932806306       -3.3163682660        1.6199464852
 O         -1.0399236516       -2.3672187853        0.8600396516
 O         -0.6320665726       -4.0284612926        2.2780643155
 C         -2.7006899505        0.0095721501       -3.3982817327
 O         -2.2987658355       -1.0404218141       -2.8185436551
 O         -2.7046138580        0.2058719646       -4.6159425870
 C         -3.3473310896       -3.8788163877       -2.2724367862
 O         -3.2265728589       -4.8019370281       -3.0801057944
 O         -2.5060027676       -3.5610747073       -1.3839681844
 N         -0.6322547251        0.1084171948       -0.5013905901
 N          0.4734073613        0.1075843581       -1.1822141118
 N          1.4263141587        0.6124674933       -0.4278086714
 C          0.9450019054        0.9499475350        0.7820624826
 C          2.7590355899        0.7619400455       -0.9667056833
 C          3.7999801665        1.0859868632        0.0715877944
 C          4.7453119783        0.1344612977        0.4284418368
 C          5.7493541187        0.4383543560        1.3358587560
 C          5.7788468668        1.7237385822        1.8732379860
 C          4.8536388385        2.6985604150        1.5282384354
 C          3.8559658437        2.3565431572        0.6207572593
 C          4.9245511162        4.1266864323        2.0501803523
 C          3.5967431655        4.4991454639        2.7226210349
 C          5.1826215019        5.0591336523        0.8569636519
 C          6.0477251187        4.3345812343        3.0709543162
 C          6.8243056747       -0.5604279269        1.7390840066
 C          6.7366247844       -0.8165551549        3.2505439296
 C          6.6703631111       -1.9059297082        1.0248390525
 C          8.2039057132        0.0155118584        1.3843612803
 Eu        -2.4331418671       -1.4817168204       -0.6737930405
 C          1.9427071075       -4.2252850952        0.2775704739
 C          2.2666960509       -2.8970224827        0.9542781582
 C          2.9021153054       -3.1003034837        2.3276515849
 C          1.2852943903       -3.9838578894       -1.0775775570
 O          2.2398987589       -3.3584630034       -1.9153842740
 O          3.3306483036       -1.8783604999        2.8988360118
 C          2.4357350158       -1.0388584262        3.4944287679
 C          1.8171123534       -2.5438303748       -2.9242002232
 C          0.5222696834       -2.4976693823       -3.4266384951
 C          0.1994473965       -1.5634745946       -4.3975834896
 C          1.1401658610       -0.6624791745       -4.8718706048
 C          2.4505772172       -0.7630402816       -4.4161238247
 C          2.7905993621       -1.7001438325       -3.4649793600
 C          1.1047675143       -1.3312480433        3.7756336057
 C          0.3190283490       -0.3915084411        4.4220979536
 C          0.8199289319        0.8486399038        4.7939470232
 C          2.1585285739        1.1205280863        4.5295712589
 C          2.9550225600        0.1967567480        3.8867654340
 C          0.7382254142        0.4847914859       -5.7631969714
 O          0.9239151133        1.7275219926       -5.0963745110
 C         -0.0911865511        1.8998652016        5.3769751986
 O         -0.7482377647        2.6515640226        4.3598365474
 C          0.0455442700        1.9197085858       -4.0082764045
 C          0.5988225303        2.9357768630       -3.0506326130
 C          0.1004728193        3.5776370340        3.6981876649
 C         -0.5785014319        4.0497630338        2.4416232111
 N         -0.1301505970        3.1788765409       -1.9659351744
 C          0.3611140618        4.0068475768       -1.0466985216
 C          1.5908291418        4.6446064428       -1.1768111022
 C          2.3279793645        4.4211185409       -2.3274154333
 C          1.8293478773        3.5454789154       -3.2778300195
 C         -1.8671832235        4.5723463792        2.4630621680
 C         -2.4596813668        4.9194087686        1.2594244938
 C         -1.7557668484        4.7202985020        0.0822774619
 C         -0.4596686598        4.2204761845        0.1650669572
 N          0.1157228343        3.9040784749        1.3205356860
 H          6.8611838698        0.1014675074        3.8182690822
 H          7.5149634154       -1.5128503641        3.5557521179
 H          5.7697923895       -1.2514262065        3.4952186140
 H          8.9801202151       -0.7107773034        1.6156514746
 H          8.4127117259        0.9231487908        1.9430116480
 H          8.2532799902        0.2465954277        0.3221151633
 H          5.7103993385       -2.3578987900        1.2604886886
 H          7.4527180217       -2.5852055038        1.3576711509
 H          6.7604964611       -1.7930977060       -0.0533630546
 H          6.5612628705        1.9657780877        2.5716533203
 H          4.6907179676       -0.8398010388       -0.0272478769
 H          1.3772056445        0.5501054292       -6.6475212630
 H         -0.3102406671        0.3757106170       -6.0704537781
 H          3.1972219139       -0.0824152578       -4.7956787584
 H          3.4425743190        3.8743021708        3.5986482972
 H          2.7515863716        4.3672469663        2.0532250702
 H          3.6218371485        5.5383847336        3.0433248945
 H          5.9223070488        3.6818942146        3.9317519124
 H          6.0280920123        5.3636769908        3.4239363567
 H          7.0228254094        4.1548531812        2.6245689122
 H          2.3631159412        3.3185277647       -4.1849987332
 H         -0.9462941416        2.2311346220       -4.3717043831
 H         -0.0964680475        0.9779301896       -3.4557135545
 H          1.9331881485        5.3086798410       -0.3993678599
 H          3.2794774560        4.9082366598       -2.4791398356
 H         -2.1781899744        4.9519871290       -0.8815043179
 H         -3.4570254330        5.3308158460        1.2363677992
 H         -2.3828321945        4.6848059293        3.4023983207
 H          0.3095676887        4.4285513415        4.3648503691
 H          1.0448517036        3.1038339287        3.4160243106
 H         -3.1304781491       -4.3263315255        0.9728836108
 H         -3.1186356521       -4.0216088378        2.7230914117
 H         -5.4339748007       -3.4346332869        2.0678990924
 H         -5.6908607569       -1.7709804903        1.4984950862
 H         -6.4716145103       -3.3947235884       -0.1958901609
 H         -4.8846948079       -4.1724660388       -0.2121746599
 H         -4.5000311725       -2.3576202696       -3.1833393404
 H         -5.4830374966       -3.7075395696       -2.5939209325
 H         -6.7573934540       -1.6099007130       -1.8903127533
 H         -6.2530747617       -0.8966811366       -0.3409164668
 H         -6.0678473635        0.7678893623       -2.1372144735
 H         -5.0636526284       -0.3223334486       -3.0901306540
 H         -2.3870011963        1.6100370241       -2.0183066946
 H         -3.8238330915        1.8336345062       -3.0545912232
 H         -5.2982850815        1.0599690823        0.1637582021
 H         -4.7016245062        2.4126733880       -0.8164540227
 H         -2.4322156815        2.1078524778        0.0573920704
 H         -3.5822561992        2.3642362386        1.3809728658
 H         -3.5511061250        0.6296142207        3.1729908461
 H         -4.7326025355        0.1485430049        1.9354178025
 H         -2.5155294986       -1.6195611362        3.0619209632
 H         -4.2309124344       -1.7313105453        3.4679775264
 H         -0.9011043400        1.4353325289        5.9426618565
 H          0.4688595732        2.5771623138        6.0342442752
 H         -0.7052630717       -0.6396190382        4.6591742332
 H          0.6704785531       -2.2777500408        3.4903390377
 H          2.5917925221        2.0577132834        4.8454218399
 H          3.9882514499        0.4102299570        3.6669756806
 H          3.8156076814       -3.6946229705        2.2330821486
 H          2.2093620757       -3.6338774738        2.9866610666
 H          1.3395403954       -2.3275417106        1.0635499779
 H          2.9493816406       -2.3236280658        0.3253768689
 H          1.2475701673       -4.7878093215        0.9024739330
 H          2.8516619658       -4.8110555061        0.1327393584
 H          0.4040138910       -3.3377682631       -0.9455975354
 H          0.9512093467       -4.9287989414       -1.5279775412
 H          6.1154769225        4.7910902164        0.3650126923
 H          5.2551509637        6.0903166705        1.1958899212
 H          4.3811317474        4.9897900860        0.1281803705
 H          3.1168206720        3.0809887965        0.3159828570
 H          2.7152484263        1.5567700704       -1.7205014067
 H          2.9945690132       -0.1699286265       -1.4872086352
 H         -0.2441248806       -3.1757272180       -3.0747509313
 H         -0.8142853320       -1.5238937255       -4.7690165316
 H          3.8047247744       -1.7933751334       -3.1080128100
 H         -1.2169418515       -0.1546031337        2.4748374377
 H         -1.4294267450        1.5925274631        2.3324066106
 H          1.5505885609        1.3671863577        1.5563880100
  160
       -241.10032004
 C          0.0779526953       -0.1076767545       -1.0120288382
 C         -0.7266998374        0.2692928038       -2.2093852783
 C         -3.7133306944        1.1305857495       -2.4624307251
 C         -2.9066518915        0.0778204114       -3.2201445440
 N         -1.9181813783       -0.5862320333       -2.3531779630
 N         -4.4223015510        0.5435471227       -1.3083731223
 C         -5.6967394822       -0.0491100916       -1.7447099745
 C         -1.4852346168       -1.8508042744       -2.9798630537
 C         -6.2465451205       -1.0092671513       -0.6891270820
 C         -2.4907408700       -2.9790958570       -2.7611023965
 N         -2.7966306051       -3.1768647304       -1.3326262142
 N         -5.2358248942       -2.0162377061       -0.3125958798
 C         -5.2810464454       -3.1325699277       -1.2730017132
 C         -4.0205720917       -3.9906521491       -1.1973272934
 C         -4.6656053883        1.5975067739       -0.3206005377
 C         -5.5225826243       -2.4846891785        1.0476785507
 C         -1.7011701511       -3.8976502551       -0.6731242536
 C         -3.3937331321        1.9505118439        0.4815264550
 O         -2.3984395748        1.1825301300        0.3426318948
 O         -3.4225278355        2.9648168050        1.1838403649
 C         -1.8944669526       -3.8998711402        0.8630194810
 O         -2.3445788896       -2.8226416460        1.3591826134
 O         -1.6040004921       -4.9185642399        1.4909505304
 C         -5.1591531406       -1.4184594166        2.1196601215
 O         -5.7911932588       -1.4273935632        3.1776536083
 O         -4.2333882164       -0.6141131608        1.8154360271
 N         -0.4051512117       -0.9310505210       -0.0488965096
 N          0.4893636552       -1.0547070474        0.8882137665
 N          1.5418960911       -0.3348369650        0.5551402368
 C          1.3435533047        0.2806686146       -0.6231662570
 C          2.7164953788       -0.3150866853        1.3991375378
 C          3.6035756228        0.8671107242        1.1068808318
 C          3.5477776401        1.9942205731        1.9123542733
 C          4.3665761427        3.0863052916        1.6551637658
 C          5.2229733032        3.0125193091        0.5632794221
 C          5.3090222667        1.8923220332       -0.2552319430
 C          4.4843972632        0.8145293255        0.0351002866
 C          6.2689711845        1.9016343282       -1.4361512299
 C          5.7336630929        2.9059776389       -2.4677538285
 C          6.3844288958        0.5304680086       -2.1069167054
 C          7.6740714810        2.3174783591       -0.9769302886
 C          4.3865906671        4.3301846860        2.5311292635
 C          4.0836561063        5.5659086731        1.6729067439
 C          3.3511439137        4.2729258373        3.6572148020
 C          5.7805043549        4.4643898525        3.1642476852
 Eu        -2.8115327391       -0.9785451806        0.1771004797
 C          1.7688396552       -3.6673491446        2.6575793640
 C          0.7858445800       -4.2794400080        3.6509457567
 C         -0.2631777871       -3.2413387820        4.0433105772
 C          2.7295298503       -4.6984737899        2.0685492232
 O          3.6597229976       -4.1014208913        1.1818553571
 O          0.3954742254       -2.1149950985        4.6033297846
 C          0.0035080890       -0.8541752602        4.2894464887
 C          3.2794261552       -3.7501755786       -0.0795824567
 C          2.0493780810       -4.0239273482       -0.6683586213
 C          1.8132507397       -3.6331765427       -1.9759587594
 C          2.7706933700       -2.9624951423       -2.7228166254
 C          4.0035129949       -2.7042421672       -2.1301704009
 C          4.2547929636       -3.0878767080       -0.8298752454
 C         -1.1940103827       -0.4979711056        3.6743533959
 C         -1.4606842388        0.8362583971        3.4086793901
 C         -0.5632813593        1.8366069522        3.7526760638
 C          0.6158832101        1.4767262202        4.3974197653
 C          0.8998300491        0.1539986319        4.6588656033
 C          2.4659260855       -2.5038740132       -4.1279438580
 O          1.9473731615       -1.1796539326       -4.1888102822
 C         -0.8251855876        3.2764782987        3.3922779811
 O          0.1248754067        3.7803617073        2.4627231896
 C          2.9031118563       -0.1854391614       -3.8659985237
 C          2.3202418789        1.1732248868       -4.1520675609
 C          0.1500497088        3.0632638910        1.2462241358
 C          0.6320034862        3.9189657218        0.1111144060
 N          2.1295043150        1.9589396027       -3.1041279368
 C          1.6054198922        3.1681848359       -3.2817526115
 C          1.2672645820        3.6464100166       -4.5481560013
 C          1.4695610459        2.8245766555       -5.6448130124
 C          2.0010249507        1.5603468265       -5.4498017312
 C          0.6937352499        5.3062498411        0.2105766540
 C          1.1199928532        6.0282656194       -0.8917449321
 C          1.4443914131        5.3528857472       -2.0566558856
 C          1.3364818311        3.9635915466       -2.0677362490
 N          0.9520298736        3.2704661378       -0.9979647821
 H          4.0567925277        6.4559885975        2.2979029788
 H          3.1143922225        5.4518998799        1.1918139836
 H          4.8355534164        5.7151445429        0.9031898517
 H          6.0073657301        3.5845866164        3.7627750470
 H          5.8135802983        5.3392681249        3.8100154574
 H          6.5514037465        4.5695095216        2.4061100898
 H          2.3436195361        4.1783322192        3.2568602388
 H          3.3962002203        5.1921655285        4.2386750821
 H          3.5550827765        3.4434116791        4.3310337726
 H          5.8542101209        3.8592244748        0.3483357094
 H          2.8613676346        1.9998246074        2.7424764575
 H          3.3717464671       -2.5693268327       -4.7472162092
 H          1.6830267447       -3.1238064326       -4.5682395580
 H          4.7843489376       -2.2165918737       -2.6939419208
 H          4.7166412761        2.6413160972       -2.7516697118
 H          6.3601520550        2.9045594465       -3.3569848973
 H          5.7201993994        3.9127199531       -2.0586106693
 H          8.0252884659        1.6521865609       -0.1911475422
 H          7.6917379097        3.3345808496       -0.5971009514
 H          8.3686514519        2.2620666628       -1.8123729230
 H          2.1629579037        0.8838634204       -6.2729031737
 H          3.1679229481       -0.2398840362       -2.8042478981
 H          3.8066989360       -0.3328604404       -4.4780987175
 H          0.8330379824        4.6260539893       -4.6637268040
 H          1.2115412374        3.1650054115       -6.6363009221
 H          1.7913426712        5.8879273228       -2.9258570559
 H          1.1957894744        7.1044185689       -0.8412670023
 H          0.4151260667        5.7825846734        1.1363426582
 H          0.7981337784        2.1813462342        1.3345422077
 H         -0.8575876107        2.7003358459        0.9991754249
 H         -5.3891786622        1.2753112929        0.4321019550
 H         -5.0538168197        2.5203759432       -0.7774618385
 H         -6.4441208411        0.7321442552       -1.9395354294
 H         -5.5114251137       -0.5928966178       -2.6707796654
 H         -7.1570197572       -1.4948043201       -1.0652335664
 H         -6.5226505339       -0.4541817935        0.2109549848
 H         -4.9067722867       -3.3538686936        1.2962333364
 H         -6.5782308548       -2.7644576457        1.1823546004
 H         -6.1572097110       -3.7679707878       -1.0854027529
 H         -5.3691650478       -2.7030616091       -2.2707574289
 H         -4.0588463418       -4.7653662836       -1.9744354453
 H         -3.9839740222       -4.5009970421       -0.2319992934
 H         -0.7541431440       -3.3858948788       -0.8519241157
 H         -1.6262198467       -4.9394563853       -1.0173807004
 H         -3.4263370794       -2.7451300630       -3.2676007200
 H         -2.0875177447       -3.9039507609       -3.1949722593
 H         -0.5236177825       -2.1178497924       -2.5431963015
 H         -1.3322447393       -1.7072135437       -4.0573312377
 H         -2.4081440983        0.5598756681       -4.0710131727
 H         -3.5840782034       -0.6847635537       -3.6010295349
 H         -3.0421029009        1.9014081030       -2.0793403067
 H         -4.4257328282        1.6130763303       -3.1444721451
 H         -1.8368190483        3.3768090102        2.9747811639
 H         -0.7256211478        3.9260658529        4.2664017279
 H         -2.4070458331        1.0992734749        2.9523162505
 H         -1.9449953373       -1.2368235937        3.4252851002
 H          1.3097477546        2.2493374347        4.6923267773
 H          1.8096382873       -0.1336062523        5.1629681207
 H         -0.9618889306       -3.6529750312        4.7826848474
 H         -0.8289428155       -2.9600925728        3.1531101385
 H          1.3114857113       -4.6282854070        4.5402936163
 H          0.2542433568       -5.1157060828        3.1946448593
 H          2.3510549295       -2.8950225298        3.1625222939
 H          1.1999436114       -3.1870502976        1.8570662116
 H          2.1779520155       -5.5068142264        1.5761877221
 H          3.3479996484       -5.1315017645        2.8589079806
 H          6.7079270506       -0.2231110433       -1.3931052439
 H          7.1216325321        0.5800695741       -2.9056306819
 H          5.4350179128        0.2359983653       -2.5421933738
 H          4.5152959055       -0.0859742706       -0.5554096746
 H          3.2630037443       -1.2492398449        1.2300683767
 H          2.3639571395       -0.3008998155        2.4339512152
 H          1.2773180457       -4.5441349031       -0.1229152088
 H          0.8685333980       -3.8834858314       -2.4329825809
 H          5.2103530859       -2.8997284415       -0.3658173857
 H         -1.0227123465        1.3118853269       -2.0709328573
 H         -0.0913479894        0.2109347405       -3.1048220275
 H          2.0266261446        0.9598823071       -1.0896220962
  160
       -241.10031322
 C          0.4887439813       -1.7934600656        0.5920206206
 C         -0.2970314280       -2.9252438838        0.0291074994
 C         -2.3107228645       -3.2150271933       -2.2825935104
 C         -2.4166359413       -3.6287015237       -0.8174296138
 N         -1.7459030223       -2.6773479758        0.0863042230
 N         -2.9535133613       -1.9119873937       -2.5124227090
 C         -4.3899125436       -2.0888753683       -2.7398346856
 C         -2.1840027495       -2.9305817151        1.4732511422
 C         -5.1269175231       -0.7755622243       -2.5001695586
 C         -3.6021444733       -2.4429082942        1.7561961192
 N         -3.7727312547       -1.0222338011        1.4225421556
 N         -4.8193070400       -0.2418711455       -1.1654524853
 C         -5.6724263798       -0.9282003186       -0.1857988547
 C         -5.2049023265       -0.7173189446        1.2496443295
 C         -2.3524267997       -1.2683102135       -3.6745484441
 C         -5.0532544990        1.2000073620       -1.1821048759
 C         -3.2704312251       -0.1615848757        2.4993172707
 C         -0.9855707371       -0.6519527885       -3.3366498322
 O         -0.6030438504       -0.7513480565       -2.1347909368
 O         -0.3411695270       -0.1513335081       -4.2628601785
 C         -3.3956004139        1.2882646223        1.9919232418
 O         -2.9010040906        1.4711328773        0.8407998451
 O         -4.0060018805        2.1271677489        2.6557499771
 C         -3.9104578745        1.9702191188       -1.8937349487
 O         -4.1458471327        3.1226788636       -2.2689478334
 O         -2.8146917268        1.3616693525       -2.0536087218
 N         -0.0869519410       -0.6074554846        0.9283332324
 N          0.8276675105        0.1767951667        1.4101736486
 N          1.9777332327       -0.4470955576        1.3905117065
 C          1.8314999181       -1.6868677980        0.8842730749
 C          3.1813602687        0.1513930894        1.9169190817
 C          3.7441846511        1.2305827436        1.0213717920
 C          4.8275649163        0.9514035036        0.1996500813
 C          5.3614613909        1.9346306983       -0.6230923437
 C          4.7963362807        3.2027513638       -0.5637932283
 C          3.7245816472        3.5142110461        0.2654892596
 C          3.1850866139        2.4997262707        1.0446512399
 C          3.2032812125        4.9427706174        0.2977528422
 C          2.6285697182        5.2911188234       -1.0816820292
 C          4.3547718453        5.9007920569        0.6416151491
 C          2.1012621204        5.1394452859        1.3420373382
 C          6.5140897137        1.6745564565       -1.5805866229
 C          7.0129618634        0.2283601940       -1.5221178171
 C          6.0235657664        1.9502416111       -3.0099653894
 C          7.6887550334        2.6014535444       -1.2359209123
 Eu        -1.9682009634        0.0100215281       -0.5372477777
 C          1.8757541875       -6.0377541421        1.8471311338
 C          2.3970477170       -5.8077288663        3.2681098639
 C          2.3433572194       -4.3414781191        3.6990757429
 C          2.8851242312       -5.6060025041        0.7811004796
 O          2.2391572302       -5.5949134675       -0.4887955256
 O          0.9784219214       -3.9793095554        3.8604543056
 C          0.6681134594       -2.7214323640        4.2698010651
 C          2.4948241885       -4.5804596227       -1.3582715784
 C          3.5868018184       -3.7199322767       -1.2847362254
 C          3.6633950156       -2.6317470934       -2.1355705136
 C          2.6804625953       -2.3812760783       -3.0819695325
 C          1.6500285615       -3.3025964408       -3.2233185132
 C          1.5579726460       -4.3907227178       -2.3781076607
 C          1.5733297779       -1.6774436626        4.4244099929
 C          1.1227268425       -0.4206354875        4.7998337216
 C         -0.2208457935       -0.1729696508        5.0354662305
 C         -1.1141215621       -1.2349477409        4.9231273216
 C         -0.6820134101       -2.4882018467        4.5464343406
 C          2.7185600600       -1.1049222856       -3.8846127258
 O          3.1257210215       -0.0003984496       -3.0842040163
 C         -0.7227504494        1.2073577732        5.3778283609
 O         -1.2524670679        1.9047817811        4.2504605295
 C          2.2552166521        0.3045859326       -2.0169387630
 C          1.2690779657        1.4144264995       -2.2814319463
 C         -0.2527906199        2.3827348381        3.3675609377
 C         -0.8880216617        3.0616333508        2.1810230982
 N          0.4329599039        1.6896718824       -1.2806301723
 C         -0.3369336254        2.7851853462       -1.3724098955
 C         -0.3895791843        3.5537663165       -2.5364721120
 C          0.4177820597        3.2038622074       -3.6050806478
 C          1.3038874507        2.1527383722       -3.4573728076
 C         -1.8123055450        4.0887459789        2.3407171979
 C         -2.3611445960        4.6577758680        1.2050445166
 C         -1.9349137943        4.2337346599       -0.0425845136
 C         -0.9760262771        3.2222255645       -0.1120521595
 N         -0.4892366747        2.6398842275        0.9892541285
 H          7.3717391928       -0.0243642284       -0.5275261755
 H          7.8383616332        0.1034062785       -2.2197710617
 H          6.2223590690       -0.4572021774       -1.8148854730
 H          8.0302234882        2.4158198355       -0.2198371307
 H          7.4055131826        3.6471684193       -1.3143570931
 H          8.5167493177        2.4230022644       -1.9186463491
 H          6.8023349143        1.7046392022       -3.7291041473
 H          5.7576769595        2.9955087903       -3.1434090330
 H          5.1433487623        1.3468039061       -3.2248830170
 H          5.2058946620        3.9794024096       -1.1892717479
 H          5.2434335208       -0.0418834327        0.2050695441
 H          3.4696545852       -1.1598439616       -4.6794315801
 H          1.7381234205       -0.9073925630       -4.3349610450
 H          0.9012694684       -3.1391066814       -3.9858061715
 H          1.8229332793        4.6038159521       -1.3355184142
 H          3.3871848742        5.2247942838       -1.8570680901
 H          2.2276363711        6.3028625865       -1.0799951215
 H          2.4653174395        4.9051877824        2.3392547187
 H          1.2366116060        4.5185088900        1.1215369580
 H          1.7756389167        6.1779991883        1.3358698175
 H          2.0008683118        1.8849718224       -4.2343207288
 H          1.6988553264       -0.5839157193       -1.6991802257
 H          2.8947730273        0.6412335845       -1.1939679799
 H         -1.0463162409        4.4062319381       -2.6020419811
 H          0.3814533640        3.7707055532       -4.5235831986
 H         -2.3791835650        4.6411497284       -0.9375138923
 H         -3.1191708366        5.4231700777        1.2856672484
 H         -2.1205433767        4.3934600379        3.3276431467
 H          0.3808140898        3.1120653306        3.9008798561
 H          0.3586972921        1.5574553089        2.9865754809
 H         -2.9622454742       -0.4328443818       -4.0237520638
 H         -2.2280877284       -1.9600593759       -4.5238766695
 H         -4.5888760910       -2.4307869825       -3.7662626891
 H         -4.7558971939       -2.8471109742       -2.0494763473
 H         -6.2106955700       -0.9202484054       -2.6229759857
 H         -4.8118378994       -0.0347379372       -3.2385409618
 H         -5.0772280123        1.6073547508       -0.1687285487
 H         -6.0055963594        1.4697727433       -1.6683040187
 H         -6.7145742844       -0.5844983597       -0.2701431474
 H         -5.6385036558       -1.9915760430       -0.4187660478
 H         -5.8186158646       -1.3315302549        1.9225427748
 H         -5.3755775440        0.3239062278        1.5297385740
 H         -2.2137384743       -0.3535062294        2.6972462383
 H         -3.8545993840       -0.2714251362        3.4245302597
 H         -4.3204694737       -3.0087428331        1.1643564744
 H         -3.8259461214       -2.6156200110        2.8179610202
 H         -1.4928605214       -2.4141538205        2.1408609921
 H         -2.1379041948       -4.0075057262        1.6896655964
 H         -1.9835283621       -4.6314694564       -0.7010221183
 H         -3.4682231029       -3.6677839599       -0.5433093048
 H         -1.2640224743       -3.1204615654       -2.5706856607
 H         -2.7673925270       -3.9881168269       -2.9163974170
 H         -1.5653893288        1.1450042483        6.0710998232
 H          0.0763270400        1.8078810035        5.8352842588
 H          1.8372977123        0.3784620704        4.9317665954
 H          2.6284380661       -1.8289022337        4.2682519718
 H         -2.1566195203       -1.0684388916        5.1454493060
 H         -1.3697675580       -3.3149324090        4.4735205685
 H          2.8107707324       -3.6960445728        2.9479736026
 H          2.8721575184       -4.2169338785        4.6522617115
 H          3.4261557557       -6.1580337903        3.3492100448
 H          1.7844892808       -6.3792348770        3.9652331765
 H          0.9563464466       -5.4673995590        1.7137396905
 H          1.6407926576       -7.0920300552        1.7055077389
 H          3.7335604764       -6.2997902033        0.7478954643
 H          3.2562986428       -4.6077938144        1.0201120388
 H          3.9801455761        6.9196334923        0.7113844059
 H          5.1328128154        5.8795635103       -0.1155136623
 H          4.7962574835        5.6277058391        1.5973040718
 H          2.3221557258        2.6722874086        1.6644424476
 H          3.9165448656       -0.6423952122        2.0493470212
 H          2.9274997187        0.5914287223        2.8822872016
 H          4.3857536657       -3.8886902037       -0.5799269697
 H          4.4874509914       -1.9399611028       -2.0520549584
 H          0.7510883717       -5.1003294486       -2.4711053525
 H          0.0107693620       -3.0443784128       -1.0113698828
 H         -0.0439030425       -3.8541738585        0.5635236468
 H          2.6443591601       -2.3637980815        0.7369154620
  160
       -241.10012163
 C          0.0947951890       -0.1409626396       -1.0120972412
 C         -0.7018386903        0.2218488281       -2.2201310793
 C         -3.6916042126        1.0988615332       -2.4925037678
 C         -2.8824732389        0.0371997210       -3.2344171966
 N         -1.9023989720       -0.6232936658       -2.3547782200
 N         -4.4134997151        0.5248312540       -1.3398808731
 C         -5.6837633388       -0.0737773987       -1.7803040981
 C         -1.4860124517       -1.9029795017       -2.9621838561
 C         -6.2484479211       -1.0094074507       -0.7102732677
 C         -2.5047861156       -3.0154420635       -2.7208015875
 N         -2.8002400037       -3.1898593372       -1.2865749249
 N         -5.2418195637       -2.0064860522       -0.2978840966
 C         -5.2849620401       -3.1510731522       -1.2245748101
 C         -4.0214812884       -4.0018240664       -1.1242085943
 C         -4.6659919923        1.5903419417       -0.3672475218
 C         -5.5349052184       -2.4345322322        1.0745821073
 C         -1.6965795870       -3.8996337293       -0.6318112987
 C         -3.4066041800        1.9379295195        0.4550166249
 O         -2.4025862428        1.1813685398        0.3096788545
 O         -3.4513572428        2.9376190411        1.1763455233
 C         -1.8049491858       -3.8343649636        0.9122133593
 O         -2.3454151236       -2.7913547007        1.3881505310
 O         -1.3544820167       -4.7771039994        1.5654745135
 C         -5.1801202742       -1.3347233715        2.1153005285
 O         -5.8493223679       -1.2816993192        3.1487898240
 O         -4.2207081491       -0.5703006631        1.8121515480
 N         -0.3984350430       -0.9602973465       -0.0511262773
 N          0.4820119403       -1.0732777871        0.9008625478
 N          1.5345092576       -0.3473235529        0.5820801594
 C          1.3523065264        0.2581334771       -0.6048761049
 C          2.6827377230       -0.3083135242        1.4621019313
 C          3.5916623707        0.8587734447        1.1770952945
 C          3.5096690038        2.0096337505        1.9503207245
 C          4.3609576388        3.0791281262        1.7144398862
 C          5.2930273811        2.9616338698        0.6861281414
 C          5.4014912813        1.8236510116       -0.0986660322
 C          4.5309026589        0.7704351586        0.1629017438
 C          6.4577203983        1.6743666169       -1.1841896604
 C          5.7931046698        1.2157836331       -2.4891837690
 C          7.4729706000        0.6172661434       -0.7234383029
 C          7.2091965670        2.9789302825       -1.4654681827
 C          4.3351173945        4.3563847085        2.5409967354
 C          5.7029824847        4.5473105353        3.2147868765
 C          4.0381293919        5.5458633855        1.6172285240
 C          3.2650001367        4.3281697063        3.6351759806
 Eu        -2.8124941713       -0.9765530376        0.1721214210
 C          2.3571168077       -4.0791085136        3.3019860889
 C          1.1355108177       -4.3541879726        4.1792513609
 C          0.1198853914       -3.2142390234        4.1346985677
 C          2.0243533545       -4.1719415956        1.8174586894
 O          3.1538898535       -3.7319467482        1.0794710121
 O          0.7587769710       -2.0442745107        4.6179200184
 C          0.2561088703       -0.8210644940        4.3163593736
 C          3.0083683206       -3.5390769919       -0.2616437931
 C          1.8958439259       -3.9302704658       -0.9979271383
 C          1.8101493954       -3.6088415548       -2.3419217013
 C          2.8246919234       -2.9142518386       -2.9841662275
 C          3.9688030892       -2.5958511612       -2.2577293263
 C          4.0633049128       -2.8992956062       -0.9154314834
 C         -0.9417652528       -0.5755612673        3.6511562710
 C         -1.3152647555        0.7300675827        3.3695948928
 C         -0.5257336026        1.8060899333        3.7486064238
 C          0.6495884708        1.5534250136        4.4500836430
 C          1.0399854547        0.2618978939        4.7279909305
 C          2.6546143098       -2.4561058325       -4.4110977962
 O          2.0313340572       -1.1785218149       -4.4970796344
 C         -0.8829624016        3.2171390206        3.3578477352
 O          0.0419961312        3.7626968896        2.4245488542
 C          2.8440172032       -0.1287746849       -4.0045828157
 C          2.1811946045        1.1973737936       -4.2626160505
 C          0.1180240220        3.0298919208        1.2194372700
 C          0.5430608761        3.8939877561        0.0682561726
 N          1.9886911025        1.9667169471       -3.2021425714
 C          1.4189380455        3.1581743942       -3.3578637447
 C          1.0247706068        3.6309892630       -4.6101320520
 C          1.2227404845        2.8229328282       -5.7179921390
 C          1.8094414633        1.5799234918       -5.5478005208
 C          0.5989694218        5.2811691734        0.1684910443
 C          0.9794266004        6.0081199319       -0.9472043608
 C          1.2689471135        5.3366950048       -2.1234975678
 C          1.1707289464        3.9464426828       -2.1338777187
 N          0.8267991499        3.2487482777       -1.0534215612
 H          5.9342647214        3.6902969448        3.8439425466
 H          5.6886513604        5.4389586652        3.8378653085
 H          6.4963491985        4.6579895191        2.4813616705
 H          3.2841081211        5.2672926382        4.1855131144
 H          3.4553203338        3.5232696482        4.3420495372
 H          2.2704845410        4.2109752515        3.2092261247
 H          3.9995715075        6.4665053280        2.1955933014
 H          3.0750527706        5.4032376735        1.1306172994
 H          4.7990575293        5.6564839941        0.8498367889
 H          5.9581639739        3.7882769335        0.5068844192
 H          2.7799156177        2.0460397338        2.7421605214
 H          3.6286491263       -2.4237490737       -4.9190215692
 H          1.9847622958       -3.1253687051       -4.9536139360
 H          4.7980509616       -2.1087760940       -2.7492284141
 H          6.5190912436        1.2249999166       -3.2991023536
 H          4.9697689738        1.8774905442       -2.7495945969
 H          5.4049873990        0.2078339201       -2.3925710731
 H          7.9157236370        2.8217788047       -2.2779420525
 H          7.7744691833        3.3055446032       -0.5960539739
 H          6.5199718372        3.7661622227       -1.7626385893
 H          1.9745743935        0.9132528996       -6.3780497518
 H          3.0039852572       -0.2355633406       -2.9261785407
 H          3.8195106061       -0.1484769368       -4.5155310999
 H          0.5520409169        4.5950740190       -4.7053422227
 H          0.9214522704        3.1587901803       -6.6988226786
 H          1.5803961667        5.8755563266       -3.0038396100
 H          1.0487702305        7.0847138333       -0.8976695843
 H          0.3499582236        5.7533017290        1.1047015962
 H          0.8265929453        2.1971205783        1.3231606468
 H         -0.8604390597        2.5936987728        0.9764333053
 H         -5.4075505154        1.2848421816        0.3744415805
 H         -5.0351379848        2.5128268272       -0.8402645278
 H         -6.4265361512        0.7047103652       -2.0016486175
 H         -5.4873542043       -0.6384928028       -2.6914569403
 H         -7.1534830339       -1.5038538996       -1.0874210100
 H         -6.5375409234       -0.4343106981        0.1729823361
 H         -4.9158811498       -3.2928381970        1.3516671075
 H         -6.5906050661       -2.7128030933        1.2115897942
 H         -6.1588039699       -3.7832809192       -1.0167619655
 H         -5.3762682109       -2.7523102240       -2.2347191060
 H         -4.0579374098       -4.8004796712       -1.8769690424
 H         -3.9800603353       -4.4793832288       -0.1424402277
 H         -0.7504724370       -3.4164894531       -0.8787180042
 H         -1.6495516083       -4.9567329863       -0.9315124171
 H         -3.4416207230       -2.7768508804       -3.2226626401
 H         -2.1153432235       -3.9508138697       -3.1441879556
 H         -0.5264907700       -2.1761262033       -2.5239797372
 H         -1.3350020852       -1.7791471546       -4.0423956217
 H         -2.3763838211        0.5098029537       -4.0857179272
 H         -3.5595234949       -0.7261904484       -3.6142510859
 H         -3.0197501135        1.8694249241       -2.1097635776
 H         -4.3959906703        1.5784497086       -3.1848918290
 H         -1.8949693543        3.2454015966        2.9309994959
 H         -0.8323880415        3.8897027367        4.2185074637
 H         -2.2588591838        0.9081917206        2.8665827000
 H         -1.5993221681       -1.3831611968        3.3576702231
 H          1.2569601555        2.3851978936        4.7731462850
 H          1.9515608284        0.0558635878        5.2673012511
 H         -0.7464947534       -3.4533991271        4.7661619055
 H         -0.2414995929       -3.0635897837        3.1141294482
 H          1.4612848739       -4.4820748425        5.2119409416
 H          0.6284622885       -5.2612058812        3.8492945063
 H          3.1438385407       -4.7984121067        3.5320295226
 H          2.7347299539       -3.0795171869        3.5199654969
 H          1.1634421029       -3.5347820621        1.5805748894
 H          1.7711171453       -5.2068228674        1.5545990052
 H          7.9592115051        0.9369186611        0.1958659914
 H          8.2357774330        0.4720934563       -1.4852293390
 H          6.9852524984       -0.3350580835       -0.5351463273
 H          4.5821922664       -0.1400311182       -0.4126036081
 H          3.2267675090       -1.2512662899        1.3431973016
 H          2.2963038810       -0.2642108583        2.4842358844
 H          1.1061577373       -4.4891824014       -0.5229956630
 H          0.9428549653       -3.9188481513       -2.9041364243
 H          4.9448363774       -2.6528245075       -0.3441021381
 H         -0.9862735933        1.2701027080       -2.0993291678
 H         -0.0660073674        0.1447109153       -3.1135858492
 H          2.0425286981        0.9350820126       -1.0626762464
  160
       -241.10008782
 C          0.2023047645       -1.4958111525        0.3507222895
 C         -0.3572694202       -2.7217568442       -0.2946200286
 C         -2.3271462550       -3.2451153664       -2.6496966251
 C         -2.3439237817       -3.7301208473       -1.2026212325
 N         -1.8295819994       -2.7246804275       -0.2561711637
 N         -3.1298157533       -2.0215449531       -2.8196690159
 C         -4.5421448190       -2.3585077852       -3.0256328632
 C         -2.2502601279       -3.0954664072        1.1100924514
 C         -5.4238044700       -1.1403108937       -2.7613559839
 C         -3.7139213853       -2.7555560251        1.3814411524
 N         -4.0047668088       -1.3397285481        1.1106763096
 N         -5.1652563308       -0.5909526046       -1.4200076926
 C         -5.9432528054       -1.3680431138       -0.4426553449
 C         -5.4602200468       -1.1427563081        0.9853378807
 C         -2.6248607754       -1.2816437627       -3.9736449089
 C         -5.5507464578        0.8205915350       -1.4073403479
 C         -3.5394797440       -0.4968635938        2.2152506968
 C         -1.3035449207       -0.5709796728       -3.6307375736
 O         -0.9636576338       -0.5994920847       -2.4111329655
 O         -0.6521398541       -0.0743350991       -4.5513877532
 C         -3.7327653136        0.9788294535        1.8036578345
 O         -3.3339344655        1.2549792661        0.6357095512
 O         -4.2769307895        1.7561209898        2.5907492289
 C         -4.5131530098        1.7294359023       -2.1181772828
 O         -4.8819445582        2.8584783611       -2.4543169631
 O         -3.3617805269        1.2478044910       -2.3104532548
 N         -0.6132625718       -0.4664648688        0.7087163839
 N          0.0977032374        0.4575323475        1.2761937684
 N          1.3504115783        0.0746147595        1.2898092736
 C          1.4822821757       -1.1423900993        0.7253078107
 C          2.3611056969        0.8736248052        1.9416927865
 C          3.6415939687        1.0124013795        1.1590415212
 C          4.7324032207        0.2084721311        1.4519012519
 C          5.9440105078        0.3920130215        0.7958447683
 C          6.0051335184        1.3751933219       -0.1853877178
 C          4.9258292723        2.1928469046       -0.5050949940
 C          3.7429595534        2.0094421389        0.1982741006
 C          5.0846030735        3.2540742948       -1.5829345464
 C          3.8229738703        4.1046035694       -1.7619278693
 C          5.3796262809        2.5579072099       -2.9195853470
 C          6.2433094991        4.1917162122       -1.2103340524
 C          7.2062152694       -0.3711822745        1.1769747611
 C          7.9149603887       -0.9229094492       -0.0687749419
 C          8.1404383242        0.6177640476        1.8934403641
 C          6.9271771304       -1.5407149593        2.1276089194
 Eu        -2.4447424890       -0.0970991142       -0.8511688398
 C          3.0105577277       -4.9859194334        2.4158739957
 C          2.7414687180       -3.5600153641        2.8978799111
 C          2.7551823547       -3.4535369392        4.4251857220
 C          2.9232183846       -5.0824622063        0.8905489666
 O          3.9042352971       -4.2215838640        0.3223738408
 O          2.8241079616       -2.1068434573        4.8725523562
 C          1.7214560348       -1.3071101350        4.8581190032
 C          3.5874322420       -3.4794241575       -0.7741193676
 C          2.6020119513       -3.7989850580       -1.7028382284
 C          2.3007761474       -2.9074694967       -2.7218272163
 C          2.9771379650       -1.7043279448       -2.8496519305
 C          4.0140631637       -1.4271009715       -1.9633948884
 C          4.3138682183       -2.2986633102       -0.9411309850
 C          0.4362520657       -1.6913515866        4.4910560909
 C         -0.5919087363       -0.7626133789        4.4973971825
 C         -0.3754694737        0.5612886759        4.8491569972
 C          0.9030571096        0.9301032814        5.2556874748
 C          1.9354077095        0.0147629132        5.2601690101
 C          2.5738624183       -0.6621043420       -3.8627942513
 O          2.5313150925        0.6346010264       -3.2808645335
 C         -1.4996059423        1.5730906973        4.8108293058
 O         -1.0608572034        2.9052165041        4.5978403005
 C          1.6506583616        0.7450911931       -2.1813085448
 C          0.5662215833        1.7763170196       -2.3688803630
 C         -0.4737201208        3.1285939484        3.3329268628
 C         -1.4216831135        3.4596416321        2.2021258622
 N         -0.2465172701        1.9580641306       -1.3250497856
 C         -1.1046528585        2.9885615695       -1.3586952812
 C         -1.2713917614        3.7762657986       -2.4987383678
 C         -0.4919096446        3.5139125092       -3.6114490998
 C          0.4818241117        2.5342677659       -3.5294509898
 C         -2.5936687307        4.1825389106        2.3855090897
 C         -3.3571903345        4.4853644003        1.2704148129
 C         -2.9192295393        4.0900155905        0.0177999793
 C         -1.7245859020        3.3729820210       -0.0716340130
 N         -1.0036726342        3.0681732994        1.0061161271
 H          8.2690162622       -0.1252233748       -0.7153497688
 H          7.2490572333       -1.5589189115       -0.6466556996
 H          8.7786081205       -1.5129278157        0.2306564659
 H          6.2388517686       -2.2565716893        1.6846277684
 H          6.5223877926       -1.1897736147        3.0732790469
 H          7.8588976905       -2.0610956219        2.3395774473
 H          7.6595695467        1.0144429598        2.7850649376
 H          8.3947431928        1.4527035752        1.2455689736
 H          9.0608688011        0.1185085510        2.1885744109
 H          6.9358274787        1.5291745808       -0.7065319650
 H          4.6292705488       -0.5374525925        2.2223304929
 H          3.3158699777       -0.5780817819       -4.6631123091
 H          1.5990673416       -0.9005549132       -4.3093743572
 H          4.5577343252       -0.4997038364       -2.0567558270
 H          2.9768966110        3.4944370295       -2.0719154982
 H          3.9954427649        4.8475685706       -2.5384769609
 H          3.5671343904        4.6324566500       -0.8454765300
 H          6.3322811721        4.9840529645       -1.9504577564
 H          7.1898582389        3.6605755640       -1.1702284946
 H          6.0614777168        4.6465687128       -0.2387498773
 H          1.1592879640        2.3328065700       -4.3429490994
 H          1.1757354973       -0.2156404259       -1.9660104693
 H          2.2448378513        1.0379122914       -1.3058168226
 H         -1.9943092619        4.5766419789       -2.5053256704
 H         -0.6162084076        4.0930477427       -4.5147091526
 H         -3.5177288517        4.2785171914       -0.8616116048
 H         -4.2911817173        5.0188294010        1.3738762435
 H         -2.9038479669        4.4693856358        3.3777834838
 H          0.1950915073        3.9862299656        3.4718823698
 H          0.1089678631        2.2591376984        3.0174178889
 H         -3.3107239479       -0.4847874963       -4.2673870505
 H         -2.4680129849       -1.9252055555       -4.8537179141
 H         -4.7174306337       -2.7115667846       -4.0520397657
 H         -4.8047848840       -3.1588925785       -2.3352746452
 H         -6.4835893215       -1.4099944020       -2.8737855816
 H         -5.2070469037       -0.3596494263       -3.4939474451
 H         -5.5982402656        1.2031764653       -0.3843100076
 H         -6.5344876786        0.9945870721       -1.8722444367
 H         -7.0101373878       -1.1089820627       -0.5023875191
 H         -5.8268606851       -2.4204279180       -0.6980748414
 H         -6.0050426209       -1.8126826526        1.6641321076
 H         -5.6964980925       -0.1203590101        1.2888257520
 H         -2.4698749345       -0.6379879317        2.3745683832
 H         -4.0957634070       -0.6872892500        3.1459122374
 H         -4.3629118435       -3.3509139392        0.7410728758
 H         -3.9469092265       -3.0013894087        2.4267315282
 H         -1.6204141621       -2.5512871169        1.8136822767
 H         -2.1050743640       -4.1725199395        1.2714193954
 H         -1.7538918911       -4.6542207254       -1.1371785929
 H         -3.3711802832       -3.9540063805       -0.9240053558
 H         -1.3059302500       -3.0114037453       -2.9520463201
 H         -2.6982389935       -4.0432500758       -3.3070457817
 H         -2.2417508325        1.2972202179        4.0500058527
 H         -2.0052564786        1.6100669279        5.7822836814
 H         -1.5887810499       -1.0788883628        4.2350045682
 H          0.2187093615       -2.7085362807        4.2096494089
 H          1.0836922760        1.9491122799        5.5620822056
 H          2.9265672482        0.3019830565        5.5752658338
 H          3.6694351804       -3.9053018832        4.8189772082
 H          1.8958512245       -3.9669872464        4.8692174404
 H          1.7819340808       -3.2111470845        2.5126303107
 H          3.5207904442       -2.9041833047        2.5070293513
 H          2.2828637777       -5.6751738678        2.8447155047
 H          4.0066051201       -5.2951191884        2.7328510564
 H          1.9267913643       -4.7764052617        0.5594935765
 H          3.1127032534       -6.1117471086        0.5637949399
 H          4.5399277052        1.9242953219       -3.1994209771
 H          6.2760691833        1.9462246494       -2.8596518234
 H          5.5241305050        3.2994449144       -3.7027412425
 H          2.8924924705        2.6522965375        0.0349972032
 H          2.5685493266        0.4222017292        2.9171973532
 H          1.9117461679        1.8562595544        2.0916432300
 H          2.0662013343       -4.7325740376       -1.6422620261
 H          1.5197967872       -3.1481595179       -3.4296839936
 H          5.0938967898       -2.0667379977       -0.2361529677
 H         -0.0208582011       -2.7303692120       -1.3329524706
 H          0.0408549259       -3.6192209565        0.2034187858
 H          2.4284803645       -1.6242012595        0.6053937403
  160
       -241.10008564
 C          0.2794045735       -1.3259820474        0.4812580829
 C         -0.1202170804       -2.6239386454       -0.1446102217
 C         -2.0535023443       -3.1464636195       -2.5641976381
 C         -1.9984525406       -3.7492766947       -1.1632481545
 N         -1.5894091347       -2.7625463633       -0.1500847605
 N         -2.9697955004       -1.9921221854       -2.6344884529
 C         -4.3544932723       -2.4414580712       -2.8312488004
 C         -2.0188460279       -3.2290843568        1.1829964921
 C         -5.3353664004       -1.3066442877       -2.5361148448
 C         -3.4992984190       -2.9567790655        1.4450597475
 N         -3.8385510842       -1.5327599073        1.2824666605
 N         -5.1022083875       -0.7547463729       -1.1901530306
 C         -5.8236765652       -1.5855424122       -0.2118303177
 C         -5.3015600386       -1.3720599856        1.2044174386
 C         -2.5591683005       -1.1475146039       -3.7547377332
 C         -5.5717280935        0.6321347924       -1.1473917184
 C         -3.3765987261       -0.7663714771        2.4417200464
 C         -1.3288482138       -0.2934027501       -3.3957578362
 O         -0.9345113026       -0.3513142483       -2.1955353154
 O         -0.7955911919        0.3460226542       -4.3062185886
 C         -3.4668169940        0.7512940022        2.1660466127
 O         -3.3203113237        1.1010831435        0.9576783035
 O         -3.6820894595        1.5040980742        3.1187296165
 C         -4.5969170297        1.6287570340       -1.8305155232
 O         -5.0526446643        2.7247924757       -2.1709585338
 O         -3.4012580701        1.2531161723       -1.9831050903
 N         -0.6946199099       -0.4721441571        0.8896071339
 N         -0.1512647299        0.6116194108        1.3506326161
 N          1.1478256503        0.4977463537        1.2604723525
 C          1.4827277850       -0.6965015648        0.7301769118
 C          1.9772171693        1.5908652000        1.7076036142
 C          3.3330494753        1.6488851885        1.0623593504
 C          3.5851861650        2.6147201974        0.0948007011
 C          4.8237281208        2.6930524138       -0.5244853614
 C          5.8172106207        1.8051763183       -0.1172317417
 C          5.6082415495        0.8541986455        0.8709970129
 C          4.3407356552        0.7786733776        1.4430353657
 C          6.7009542573       -0.0978221272        1.3400795659
 C          8.0628118814        0.1997685580        0.7051740012
 C          6.3011262485       -1.5316024534        0.9650645620
 C          6.8566723051        0.0204786316        2.8635564214
 C          5.1216053106        3.6864499466       -1.6361412309
 C          6.3031638186        4.5784683104       -1.2281105235
 C          5.4658891175        2.9000382807       -2.9101107431
 C          3.9240939824        4.5882484290       -1.9504085681
 Eu        -2.4728349752       -0.1816421926       -0.6310070651
 C          2.8916464495       -4.4189827882        1.3127354010
 C          3.7450665160       -4.5385034715        2.5772702705
 C          3.4938932532       -3.3634993861        3.5216367723
 C          3.4471524784       -5.2433482660        0.1477806082
 O          2.6642453373       -5.1081559301       -1.0316445595
 O          2.1207100674       -3.3404605059        3.8850952248
 C          1.5579662195       -2.1518811799        4.2340622177
 C          2.7071351349       -3.9496774709       -1.7459090995
 C          3.5553976336       -2.8759889449       -1.4960544243
 C          3.4613101499       -1.7249139719       -2.2584030094
 C          2.5271031567       -1.6077011900       -3.2783918896
 C          1.7144040346       -2.7004534960       -3.5573989718
 C          1.8029393495       -3.8567374645       -2.8078360847
 C          2.2609104447       -0.9845814676        4.5146784633
 C          1.5781570097        0.2023901262        4.7268053937
 C          0.1932095525        0.2565920095        4.6614105202
 C         -0.5031680267       -0.9382457313        4.5226015216
 C          0.1634852320       -2.1262141864        4.3064955134
 C          2.3732470995       -0.3103711629       -4.0343477829
 O          2.6355651969        0.8253803460       -3.2223410841
 C         -0.5270523521        1.5794960422        4.6887108589
 O          0.2920876470        2.5297251237        4.0232101532
 C          1.8075773562        0.9357385079       -2.0839053735
 C          0.7158307846        1.9713976844       -2.1718911889
 C         -0.3226709759        3.7567403535        3.7166814738
 C         -1.2727973406        3.7447951975        2.5322593420
 N         -0.0049912358        2.1279265291       -1.0597972222
 C         -0.9252640911        3.0946019522       -1.0228191612
 C         -1.2123651939        3.8848017652       -2.1386980709
 C         -0.4894342422        3.6874616155       -3.3010888330
 C          0.5194577937        2.7403575778       -3.3100695864
 C         -2.5817917546        4.1897976054        2.6791345702
 C         -3.3947674409        4.2443256385        1.5600888030
 C         -2.8792664256        3.8600992907        0.3363000999
 C         -1.5559713815        3.4172189439        0.2789062472
 N         -0.7764933741        3.3744612964        1.3576630319
 H          6.0707351924        5.1120443133       -0.3086375576
 H          6.5048197490        5.3084321997       -2.0090608242
 H          7.2051193309        3.9949071263       -1.0685959710
 H          3.6348753799        5.1794914218       -1.0840451190
 H          3.0699534039        4.0001925005       -2.2817359353
 H          4.1875279007        5.2752103154       -2.7525435469
 H          4.6328245185        2.2539685360       -3.1821626145
 H          6.3511781240        2.2858898932       -2.7705181653
 H          5.6541648388        3.5864819044       -3.7330148809
 H          6.7823019831        1.8722196938       -0.5882373343
 H          2.7885789452        3.2941665794       -0.1608580758
 H          3.1066716892       -0.2414260299       -4.8449969878
 H          1.3655931903       -0.2411871368       -4.4658867123
 H          0.9976210095       -2.6290098016       -4.3634877697
 H          8.8063426076       -0.4869521117        1.1048946151
 H          8.3855564937        1.2133009963        0.9319411922
 H          8.0334499606        0.0667723408       -0.3737267114
 H          7.1047654699        1.0439979340        3.1360891503
 H          7.6568168922       -0.6311355039        3.2075506795
 H          5.9451771246       -0.2573684781        3.3830398043
 H          1.1365929243        2.5770454066       -4.1786588262
 H          1.3380516918       -0.0251196332       -1.8510312566
 H          2.4630305430        1.2168390231       -1.2527763565
 H         -1.9769326743        4.6444448345       -2.0854774728
 H         -0.6953874035        4.2806661584       -4.1802043252
 H         -3.4973928948        3.8666869180       -0.5500341990
 H         -4.4211275630        4.5727445533        1.6391966356
 H         -2.9630220396        4.4734554309        3.6473316243
 H         -0.8571143515        4.1464762828        4.5943341843
 H          0.5103397798        4.4255708877        3.4765916027
 H         -3.3335805255       -0.4261067789       -4.0215509835
 H         -2.3298302381       -1.7314583486       -4.6595996628
 H         -4.5114002844       -2.7911957129       -3.8614052837
 H         -4.5372885458       -3.2708704956       -2.1490466964
 H         -6.3681889934       -1.6682451685       -2.6348427577
 H         -5.2034246121       -0.5001391422       -3.2609592485
 H         -5.6356818237        0.9829502394       -0.1134525467
 H         -6.5652230245        0.7562022813       -1.6059364370
 H         -6.8996873744       -1.3638493869       -0.2351463963
 H         -5.6781974580       -2.6268374833       -0.4963927863
 H         -5.8059814926       -2.0679216763        1.8887825754
 H         -5.5458727955       -0.3590184534        1.5326101764
 H         -2.3228783348       -0.9683428471        2.6296741168
 H         -3.9599165259       -0.9931768781        3.3466135770
 H         -4.1116188572       -3.5196623708        0.7419082533
 H         -3.7440555765       -3.2918823010        2.4620515567
 H         -1.4169418366       -2.7108211893        1.9287073411
 H         -1.8376181057       -4.3075320740        1.2824891699
 H         -1.3034740560       -4.5990178487       -1.1764197617
 H         -2.9875274724       -4.1152797398       -0.8949398195
 H         -1.0606817776       -2.7922095953       -2.8446288823
 H         -2.3556611171       -3.9176461246       -3.2852705771
 H         -1.5007256106        1.4911298039        4.1887852588
 H         -0.7071533780        1.9156393400        5.7250153858
 H          2.1291172979        1.1058994269        4.9386709697
 H          3.3371700326       -0.9841149965        4.5792058772
 H         -1.5793770381       -0.9214451852        4.5840309859
 H         -0.3731095221       -3.0524074493        4.1788707120
 H          3.7512321008       -2.4302928809        3.0084783880
 H          4.1144323429       -3.4576135654        4.4219606089
 H          4.8047069977       -4.5322797200        2.3190469093
 H          3.5233901660       -5.4725660413        3.0917441252
 H          2.8369999175       -3.3729133102        1.0081433159
 H          1.8778972291       -4.7528493307        1.5323862095
 H          3.3979341731       -6.3098707181        0.3787981903
 H          4.4914127853       -4.9800003353       -0.0528656958
 H          6.2107900457       -1.6172055720       -0.1158406118
 H          5.3530718908       -1.8030272798        1.4198506503
 H          7.0609564373       -2.2315239419        1.3055636253
 H          4.1275781734        0.0515849069        2.2107643958
 H          2.0739998005        1.5044919069        2.7929673204
 H          1.3927990106        2.4912651862        1.5000881003
 H          4.2960635018       -2.9212684704       -0.7159068143
 H          4.1082244468       -0.8863151865       -2.0455835931
 H          1.1696772653       -4.7035731969       -3.0192070911
 H          0.2492136134       -2.6247718069       -1.1726348377
 H          0.3460042356       -3.4680280546        0.3822186631
 H          2.4948862404       -0.9814678762        0.5397657567
  160
       -241.09999160
 C          0.3012364162       -1.7524809976        0.4338418125
 C         -0.3856560121       -2.8594165716       -0.2895753074
 C         -2.3798519494       -2.9929433687       -2.6438723938
 C         -2.4413785355       -3.6134225931       -1.2517323743
 N         -1.8508480881       -2.7459447275       -0.2178065802
 N         -3.0837001522       -1.7000316854       -2.6770509554
 C         -4.5061624402       -1.9119466651       -2.9556282351
 C         -2.2826546879       -3.2218367730        1.1109493768
 C         -5.3183370353       -0.6846432813       -2.5577506441
 C         -3.7375494868       -2.8721398041        1.4168585888
 N         -3.9935574965       -1.4291027673        1.3040926816
 N         -5.0695621884       -0.3258770693       -1.1534384228
 C         -5.8856397485       -1.2027341067       -0.3010389877
 C         -5.4402189117       -1.1824512843        1.1564130317
 C         -2.5002252869       -0.8668919902       -3.7225307852
 C         -5.4158599807        1.0831979781       -0.9730406589
 C         -3.5561758348       -0.7397156464        2.5205906713
 C         -1.0562296672       -0.4849923571       -3.3570956754
 O         -0.7896943132       -0.4226110425       -2.1237153165
 O         -0.2594559918       -0.3047515599       -4.2825117046
 C         -3.7632886654        0.7746849978        2.3021256639
 O         -3.3712466236        1.2069426021        1.1802512239
 O         -4.3049988337        1.4427435872        3.1875618241
 C         -4.3338294792        2.0285750773       -1.5563962625
 O         -4.6573030259        3.1953057830       -1.7945789303
 O         -3.1890714098        1.5340925646       -1.7659844123
 N         -0.3870484503       -0.6794386570        0.9047138288
 N          0.4454363451        0.1239641859        1.4936484316
 N          1.6481572495       -0.3804964766        1.4204897978
 C          1.6272435827       -1.5574652517        0.7614455904
 C          2.7533277603        0.2737065900        2.0768911663
 C          3.5872084514        1.1435480503        1.1688611037
 C          3.2010778764        2.4511405590        0.9300346938
 C          3.9946787032        3.2916076440        0.1537214097
 C          5.1615275130        2.7701620018       -0.3862539586
 C          5.5676263425        1.4549101329       -0.1706048022
 C          4.7648888480        0.6487996907        0.6224733937
 C          6.8533476326        0.9602183173       -0.8158527545
 C          8.0291026969        1.8402575627       -0.3666129031
 C          6.6873731635        1.0441699490       -2.3413111963
 C          7.1815528170       -0.4875470750       -0.4392302983
 C          3.5795933205        4.7421203828       -0.0404539436
 C          2.1930897273        4.7851901800       -0.6956318853
 C          3.5223074253        5.4251108940        1.3342740130
 C          4.5492475676        5.5292680847       -0.9274236605
 Eu        -2.2903805780        0.0202005170       -0.4487875207
 C          3.6842894937       -5.0245125052        1.7458922749
 C          2.3124007328       -4.8461586323        2.3951285435
 C          2.3808799962       -3.7984597216        3.5056072860
 C          3.6501244563       -5.9486611556        0.5226236510
 O          2.6740198806       -5.6095770084       -0.4503148851
 O          1.0586530843       -3.4452450830        3.8913137478
 C          0.8371093388       -2.1962393754        4.3843643278
 C          2.8442107334       -4.5382876453       -1.2735382934
 C          3.9013802424       -3.6347742264       -1.2359102359
 C          3.8950103460       -2.5335530986       -2.0757151071
 C          2.8583177996       -2.3069806139       -2.9686212705
 C          1.8395825338       -3.2483209100       -3.0501338607
 C          1.8331440013       -4.3503761076       -2.2197512487
 C          1.8298538645       -1.3061665577        4.7820958343
 C          1.4984700084       -0.0017005573        5.1111030241
 C          0.1825940293        0.4344887710        5.0895479011
 C         -0.8161892519       -0.5001477010        4.8270036334
 C         -0.4974120490       -1.7942591167        4.4719872080
 C          2.8336700284       -1.0562451801       -3.8113820594
 O          3.2972956199        0.0837167239       -3.0950687528
 C         -0.1525384653        1.8955983529        5.2421293134
 O         -0.1707354331        2.5714580148        3.9829075949
 C          2.4684078002        0.4776823033       -2.0272555773
 C          1.3662906192        1.4463783432       -2.3737888765
 C         -1.2263587390        2.1360091061        3.1464274693
 C         -1.3180256257        2.9907106632        1.9109433803
 N          0.5675629410        1.7761979809       -1.3634566295
 C         -0.4036413041        2.6681250276       -1.5755665749
 C         -0.6729567984        3.1842340385       -2.8450991890
 C          0.1628489302        2.8353831682       -3.8907559033
 C          1.2324074868        1.9919907937       -3.6440882113
 C         -1.7083403216        4.3196859474        2.0355704993
 C         -1.8150344985        5.0958824902        0.8955321852
 C         -1.4562240842        4.5395596951       -0.3180862688
 C         -1.0393243742        3.2075609178       -0.3543255828
 N         -1.0168839221        2.4340769971        0.7386113967
 H          2.2121345601        4.2855780162       -1.6632895742
 H          1.8778951890        5.8157101726       -0.8468181794
 H          1.4458068336        4.2898725448       -0.0816135224
 H          5.5418571250        5.5683219863       -0.4853618210
 H          4.1894465866        6.5505801253       -1.0346111958
 H          4.6108332650        5.0911083814       -1.9211409286
 H          2.7926225066        4.9446210046        1.9797269719
 H          3.2406436602        6.4696819157        1.2203418492
 H          4.4959431245        5.3788398191        1.8173915185
 H          5.7837071293        3.4017363542       -0.9955576637
 H          2.2754949862        2.8028469781        1.3595221414
 H          3.5223733035       -1.1462177323       -4.6582261516
 H          1.8217684138       -0.8804732603       -4.1956295786
 H          1.0457286050       -3.0991821641       -3.7687048703
 H          8.1336014095        1.8052354395        0.7157511167
 H          7.8887933977        2.8759094797       -0.6619986407
 H          8.9531452271        1.4834341382       -0.8163708192
 H          8.1124516105       -0.7823681375       -0.9190964402
 H          6.4018677206       -1.1631716281       -0.7789963659
 H          7.3094290430       -0.5897186645        0.6356271584
 H          1.9332384337        1.7284333115       -4.4193905695
 H          2.0076535845       -0.3958081951       -1.5490401867
 H          3.1250917806        0.9685129303       -1.3043911557
 H         -1.5282446906        3.8228125538       -3.0042498013
 H         -0.0121342944        3.2226961076       -4.8838955287
 H         -1.4758661056        5.1286059933       -1.2201610632
 H         -2.1488149115        6.1209785905        0.9511986673
 H         -1.9331885114        4.7196594359        3.0111615074
 H         -1.0640872868        1.0988813540        2.8365927506
 H         -2.1768754094        2.2138048254        3.6950449460
 H         -3.0405095105        0.0787781243       -3.8171364272
 H         -2.4985989970       -1.3622147892       -4.7076288579
 H         -4.6700122285       -2.1185586477       -4.0238158836
 H         -4.8401679870       -2.7771594671       -2.3849607376
 H         -6.3892202342       -0.8699458386       -2.7286273763
 H         -5.0311826713        0.1656285148       -3.1803610072
 H         -5.4722911383        1.3408294412        0.0868690452
 H         -6.3841189640        1.3430368419       -1.4309921602
 H         -6.9456674836       -0.9128389313       -0.3498829944
 H         -5.7860983882       -2.2156500481       -0.6879886321
 H         -6.0217595991       -1.9230195709        1.7219510416
 H         -5.6686866451       -0.2041824387        1.5845336191
 H         -2.4912855368       -0.9094727387        2.6893668844
 H         -4.1324551562       -1.0554925308        3.4038890556
 H         -4.4006134192       -3.3807910183        0.7188819709
 H         -3.9784946585       -3.2253878796        2.4293669927
 H         -1.6329319217       -2.7607996319        1.8559194884
 H         -2.1649295710       -4.3128058073        1.1781116364
 H         -1.9274443798       -4.5839931205       -1.2741354094
 H         -3.4852508074       -3.7780811303       -0.9962913560
 H         -1.3427384555       -2.8169690702       -2.9315754410
 H         -2.8112900515       -3.6891722594       -3.3759692235
 H         -1.1292291592        2.0188478969        5.7324557003
 H          0.6143102578        2.4193948252        5.8165394069
 H          2.2829921276        0.6897771829        5.3793309045
 H          2.8623581570       -1.6104532355        4.8358720555
 H         -1.8518954220       -0.1988539477        4.8870299485
 H         -1.2668911060       -2.5159342590        4.2489190724
 H          2.8984241159       -2.9118314991        3.1246426902
 H          2.9298077281       -4.1841523348        4.3735314408
 H          1.9519952440       -5.7926723053        2.7965055847
 H          1.5987645108       -4.5022713390        1.6452687733
 H          4.3842746942       -5.4567741104        2.4617517413
 H          4.0643015532       -4.0445931637        1.4571718364
 H          3.3598177800       -6.9556774539        0.8324220694
 H          4.6439544625       -5.9969692224        0.0626096230
 H          5.7793678302        0.5326914432       -2.6562922555
 H          7.5400788894        0.5879675129       -2.8398166928
 H          6.6149520836        2.0769336297       -2.6718104022
 H          5.0441995107       -0.3701412036        0.8292231926
 H          3.3832231711       -0.4952186620        2.5263921682
 H          2.3066436856        0.8944956497        2.8552340537
 H          4.7371770952       -3.7776582952       -0.5704525013
 H          4.6995615927       -1.8153145754       -2.0307177442
 H          1.0443039404       -5.0833436242       -2.2749095473
 H         -0.0703710292       -2.7978990475       -1.3326429208
 H         -0.0512690786       -3.8316603003        0.1052825440
 H          2.5002383634       -2.1405061356        0.5592314471
  160
       -241.09991527
 C          0.2108981500       -1.8427777537        0.2581585537
 C         -0.5168624151       -2.8916328924       -0.5111987758
 C         -2.5265354795       -2.8463344797       -2.8489119214
 C         -2.6066410885       -3.5306346431       -1.4880751688
 N         -1.9768260271       -2.7383459000       -0.4178845996
 N         -3.1549180275       -1.5148839352       -2.8062888804
 C         -4.5876460610       -1.6284863758       -3.0905810976
 C         -2.4111747944       -3.2700139284        0.8885768600
 C         -5.3319263817       -0.3870921282       -2.6110247817
 C         -3.8483105896       -2.8819771138        1.2286819790
 N         -4.0388491421       -1.4250940231        1.1998803906
 N         -5.0657013377       -0.1287381799       -1.1872492566
 C         -5.9172065143       -1.0204646066       -0.3853611154
 C         -5.4722522534       -1.1031396774        1.0706541134
 C         -2.5181287747       -0.6584190524       -3.8021718673
 C         -5.3542572216        1.2800713357       -0.9188216436
 C         -3.5647564620       -0.8283276415        2.4512239906
 C         -1.0471130774       -0.4255897953       -3.4151845015
 O         -0.8037146160       -0.3688388444       -2.1769824420
 O         -0.2133137659       -0.3537713532       -4.3222585667
 C         -3.6945962847        0.7039460084        2.3174899287
 O         -3.2924445147        1.1758622115        1.2143310791
 O         -4.1886402573        1.3502347783        3.2452664550
 C         -4.2301259261        2.2144679770       -1.4358006586
 O         -4.4855889764        3.4163639316       -1.5456943918
 O         -3.1247345846        1.6752748795       -1.7313277300
 N         -0.4287114774       -0.7848934324        0.8233595455
 N          0.4467713830       -0.0509061970        1.4431603377
 N          1.6295494569       -0.5864528816        1.2980527559
 C          1.5501932697       -1.7088953054        0.5571180565
 C          2.7885390809       -0.0439604500        1.9619253772
 C          3.5224086355        1.0066773144        1.1652678907
 C          2.9795459117        2.2812269098        1.0663003284
 C          3.6675115690        3.2797576417        0.3941805797
 C          4.8835580569        2.9562055348       -0.2059240136
 C          5.4461865818        1.6916532785       -0.1234505708
 C          4.7481170962        0.7195869724        0.5895152480
 C          6.7893738387        1.3453618804       -0.7495494557
 C          7.8033169545        1.1005993687        0.3784177808
 C          7.3246073204        2.4622384569       -1.6501839932
 C          6.6451579039        0.0773732970       -1.6043919511
 C          3.1543274685        4.7078820677        0.2945329284
 C          2.7827875922        4.9925329072       -1.1676198890
 C          1.9171704642        4.9376513027        1.1652676259
 C          4.2425404805        5.6896308938        0.7561672212
 Eu        -2.2997454218        0.0488510516       -0.5025180102
 C          2.7667501436       -4.7735804575        1.8115235801
 C          3.0719421798       -5.1296745351        3.2664597776
 C          2.9342093128       -3.8989674983        4.1629943227
 C          3.1261299637       -5.8971411968        0.8327647253
 O          2.4434671514       -5.7875555672       -0.4097395277
 O          1.5745806796       -3.4830833294        4.1606013481
 C          1.2615784547       -2.2094480724        4.5194642151
 C          2.6748550187       -4.7270790962       -1.2357135064
 C          3.7257655549       -3.8223518763       -1.1241938034
 C          3.7930641995       -2.7310818955       -1.9762406613
 C          2.8282758678       -2.5126702120       -2.9489117283
 C          1.8246136438       -3.4616445657       -3.1066096420
 C          1.7511510075       -4.5564224853       -2.2697775237
 C          2.1636030802       -1.2524746782        4.9727265002
 C          1.7418659808        0.0525361826        5.1802067767
 C          0.4190594627        0.4253339839        4.9924933339
 C         -0.4997695356       -0.5661266517        4.6536635505
 C         -0.0858095350       -1.8571522947        4.4021522897
 C          2.8576061193       -1.2733326627       -3.8108322186
 O          3.3881015640       -0.1393857060       -3.1348557210
 C         -0.0023156817        1.8701009404        5.0940442924
 O         -0.0481412625        2.5248302701        3.8260886550
 C          2.5906094625        0.3366950315       -2.0757844058
 C          1.5297788595        1.3416279839       -2.4456734943
 C         -1.1247074810        2.0813684677        3.0203524041
 C         -1.2414539413        2.9219003813        1.7765661561
 N          0.7329440287        1.7087261207       -1.4470910217
 C         -0.2233530101        2.6098067009       -1.6823375982
 C         -0.4623497833        3.1190561592       -2.9608748629
 C          0.3812644277        2.7441163918       -3.9913431952
 C          1.4223879890        1.8721453902       -3.7248661487
 C         -1.6857528296        4.2356818702        1.8827943391
 C         -1.7927718473        5.0010499634        0.7357268724
 C         -1.3672018714        4.4589074037       -0.4628266638
 C         -0.9050665114        3.1417876106       -0.4827517298
 N         -0.8984312147        2.3690525893        0.6130917600
 H          2.3956057429        6.0043373390       -1.2687691337
 H          2.0148751033        4.2955608637       -1.5007112774
 H          3.6449404680        4.8864676530       -1.8210804652
 H          4.5608602754        5.4455606633        1.7670358582
 H          3.8491352210        6.7037396737        0.7529174376
 H          5.1104086988        5.6648847945        0.1042127197
 H          1.6005730221        5.9760042079        1.0872029240
 H          2.1256020222        4.7223934570        2.2104031820
 H          1.0896667818        4.3142572226        0.8393500458
 H          5.4033056359        3.7266461701       -0.7477846738
 H          2.0227564958        2.4652895729        1.5261714998
 H          3.5254452129       -1.4183765534       -4.6669084760
 H          1.8493244689       -1.0557472612       -4.1851416566
 H          1.0896491157       -3.3226974838       -3.8869931237
 H          7.4770562758        0.2940123941        1.0288217816
 H          7.9189159947        1.9992306751        0.9806211268
 H          8.7719831109        0.8375047071       -0.0407242783
 H          6.4698992936       -0.7967550856       -0.9842544335
 H          7.5570710152       -0.0954369794       -2.1719764967
 H          5.8177933662        0.1847208489       -2.3041255774
 H          2.1194291258        1.5745959483       -4.4911641789
 H          2.0931589414       -0.4938460051       -1.5609096664
 H          3.2776492028        0.8212404803       -1.3764702776
 H         -1.3019691642        3.7729391590       -3.1394976704
 H          0.2287440638        3.1275464961       -4.9896127110
 H         -1.3775746639        5.0485606962       -1.3646180141
 H         -2.1719925905        6.0108874360        0.7751663739
 H         -1.9521956986        4.6320708344        2.8492781144
 H         -0.9683213425        1.0413751894        2.7184941624
 H         -2.0605266640        2.1687894377        3.5919764651
 H         -2.9858792627        0.3294720620       -3.8250984872
 H         -2.5575020017       -1.0876923026       -4.8167991659
 H         -4.7642739464       -1.7559327930       -4.1690176005
 H         -4.9678177781       -2.5098035719       -2.5758939651
 H         -6.4111898413       -0.5043842561       -2.7892487404
 H         -4.9987613079        0.4836065669       -3.1802154976
 H         -5.4090980026        1.4729657066        0.1545975958
 H         -6.3071324006        1.6081490912       -1.3644570390
 H         -6.9643228510       -0.6853647447       -0.4153931000
 H         -5.8582307704       -2.0124241700       -0.8305236593
 H         -6.0879979168       -1.8469161708        1.5941719169
 H         -5.6545481029       -0.1414184123        1.5547971756
 H         -2.5088000802       -1.0603745973        2.6040819144
 H         -4.1528616963       -1.1638232240        3.3192664571
 H         -4.5372329499       -3.3217232391        0.5094123743
 H         -4.0962591339       -3.2811274805        2.2220445040
 H         -1.7395091960       -2.8696595830        1.6490147805
 H         -2.3313374549       -4.3662756173        0.8956945303
 H         -2.1325500161       -4.5188447350       -1.5605526581
 H         -3.6552357414       -3.6645034745       -1.2336616674
 H         -1.4844556775       -2.7175627364       -3.1448662020
 H         -3.0059642939       -3.4792323645       -3.6077531675
 H         -0.9884731156        1.9482613784        5.5757189253
 H          0.7279291933        2.4458339486        5.6670421636
 H          2.4633782824        0.7935287829        5.4913163846
 H          3.1966146312       -1.4981831707        5.1560248046
 H         -1.5481688504       -0.3154079751        4.5879256062
 H         -0.7906667840       -2.6215176066        4.1157717908
 H          3.5732187769       -3.0972630673        3.7772386921
 H          3.2421839468       -4.1359292857        5.1891275182
 H          4.0936218128       -5.5003398620        3.3559809077
 H          2.3898678151       -5.9048205207        3.6140502272
 H          3.3242002911       -3.8739461699        1.5526936091
 H          1.7035766482       -4.5502034990        1.7137998561
 H          2.7854376564       -6.8582520246        1.2251370843
 H          4.2095686729       -5.9511912094        0.6758233485
 H          7.5224027097        3.3687247477       -1.0830200993
 H          6.6201601937        2.6838552691       -2.4491409744
 H          8.2613298074        2.1447852741       -2.1040099173
 H          5.1608438205       -0.2708156019        0.6966048382
 H          3.4581011453       -0.8740886826        2.1900083086
 H          2.4248417297        0.4089967866        2.8861954851
 H          4.4996242220       -3.9588454715       -0.3856745262
 H          4.5938331170       -2.0156220974       -1.8729208361
 H          0.9705805793       -5.2913778525       -2.3844027910
 H         -0.2067177780       -2.7925547392       -1.5530557967
 H         -0.2050654985       -3.8897713973       -0.1653632504
 H          2.3965421431       -2.3006482807        0.2833984580
  160
       -241.09990633
 C         -0.4085188510        0.6276798731        0.7431409211
 C         -1.4721027452        0.6419803346        1.7871205980
 C         -3.5199807934       -1.4786477870        2.6852603645
 C         -3.7219419467       -0.0139126617        2.3002543182
 N         -2.8085628084        0.3968131940        1.2178965887
 N         -3.6823392726       -2.3687627531        1.5180823856
 C         -5.1039561035       -2.7108619354        1.3465804503
 C         -3.2875796483        1.6557870465        0.6154130634
 C         -5.3812017454       -3.2398349557       -0.0604304765
 C         -4.4521063833        1.4387056362       -0.3478614801
 N         -4.1088670891        0.4684454843       -1.4005175855
 N         -4.9017786249       -2.2939070549       -1.0871644223
 C         -5.9138538118       -1.2419285945       -1.2925468440
 C         -5.3406690772       -0.0379873368       -2.0390591158
 C         -2.8919606993       -3.5835074147        1.7440457310
 C         -4.6510304780       -3.0352678359       -2.3283627648
 C         -3.2867147396        1.1007092717       -2.4423112941
 C         -1.3740953145       -3.3128225637        1.6177447424
 O         -1.0312780329       -2.3562021759        0.8623203738
 O         -0.6042641800       -4.0251790916        2.2655517130
 C         -2.7433403064       -0.0001808321       -3.3859449952
 O         -2.3039682224       -1.0336992989       -2.8041570198
 O         -2.7911474591        0.1768531816       -4.6056707775
 C         -3.3326892317       -3.8597906010       -2.2792590844
 O         -3.1927074833       -4.7581721806       -3.1113839344
 O         -2.5017969330       -3.5542291718       -1.3767878668
 N         -0.6435919303        0.1304956436       -0.4962319165
 N          0.4601160129        0.1537722656       -1.1802756966
 N          1.4083353448        0.6603560659       -0.4212716552
 C          0.9266378963        0.9730586025        0.7947172636
 C          2.7357022756        0.8509387722       -0.9598030493
 C          3.7759051043        1.1447050171        0.0891410376
 C          4.7243390859        0.1859730023        0.4085922593
 C          5.7293537515        0.4594679418        1.3276404913
 C          5.7459542660        1.7209117189        1.9114306608
 C          4.8144954384        2.7077664740        1.6037453964
 C          3.8212389849        2.3989633359        0.6845797791
 C          4.9494632599        4.0851308942        2.2389268404
 C          3.8800194031        5.0639892684        1.7459345416
 C          6.3265288704        4.6624815845        1.8751114926
 C          4.8264657660        3.9699369865        3.7637278274
 C          6.8157983206       -0.5450934605        1.6831171776
 C          6.7590770285       -0.8510014489        3.1866225620
 C          6.6576034062       -1.8687888798        0.9301002464
 C          8.1841941549        0.0533091102        1.3218551600
 Eu        -2.4360069496       -1.4767632951       -0.6639391968
 C          1.9554495764       -4.2179491862        0.2361685524
 C          2.2859667190       -2.9031917130        0.9356554147
 C          2.9160199755       -3.1376530673        2.3066339249
 C          1.2850779230       -3.9526643840       -1.1077000655
 O          2.2248313412       -3.2953220363       -1.9372025177
 O          3.3656853672       -1.9332396423        2.8977654567
 C          2.4836538746       -1.0811727489        3.4950995117
 C          1.7790438134       -2.5004157429       -2.9518084271
 C          0.4845494127       -2.5004127686       -3.4572622682
 C          0.1336028987       -1.5854874148       -4.4367347227
 C          1.0458886448       -0.6584935486       -4.9159494778
 C          2.3574503386       -0.7114210669       -4.4552188191
 C          2.7255874408       -1.6288687017       -3.4956894838
 C          1.1438593229       -1.3469456637        3.7611782243
 C          0.3712280110       -0.3946065395        4.4051404242
 C          0.8955089729        0.8321289200        4.7888298233
 C          2.2431800225        1.0737958222        4.5455025926
 C          3.0267865616        0.1377079962        3.9058674051
 C          0.6112410518        0.4678678706       -5.8185583868
 O          0.7941384463        1.7236125463       -5.1769599648
 C          0.0054698886        1.9081486236        5.3572303021
 O         -0.6282608327        2.6625319869        4.3272357429
 C         -0.0524977624        1.9164173961       -4.0638342338
 C          0.5276667433        2.9335348981       -3.1236047906
 C          0.2346979187        3.5621742736        3.6494209210
 C         -0.4695228337        4.0403358392        2.4080294799
 N         -0.1635338994        3.1687033945       -2.0128022509
 C          0.3550033486        3.9990822689       -1.1106786001
 C          1.5721960605        4.6492733930       -1.2860488440
 C          2.2696281066        4.4318238963       -2.4620199915
 C          1.7444348747        3.5525028933       -3.3945485793
 C         -1.7580441304        4.5607956101        2.4700047855
 C         -2.3906135241        4.9021241687        1.2856737667
 C         -1.7238739515        4.7011588502        0.0874725793
 C         -0.4236156759        4.2074467003        0.1295503184
 N          0.1899665363        3.8942813108        1.2667248506
 H          6.8856870758        0.0485791511        3.7828534474
 H          7.5502668552       -1.5483876911        3.4539943371
 H          5.8018690765       -1.3046702700        3.4347777699
 H          8.9711473979       -0.6708382602        1.5213835330
 H          8.3924005424        0.9482330883        1.9010592026
 H          8.2143120203        0.3136397663        0.2657404732
 H          5.7027606311       -2.3321298804        1.1652234319
 H          7.4472791781       -2.5543051688        1.2314088245
 H          6.7327972641       -1.7230837331       -0.1452789982
 H          6.5253618474        1.9488698333        2.6210641070
 H          4.6743899087       -0.7706121893       -0.0838900717
 H          1.2310489213        0.5260693438       -6.7170069440
 H         -0.4416489656        0.3394460061       -6.1026157373
 H          3.0814383298       -0.0085797123       -4.8382240905
 H          2.8776898690        4.6912381400        1.9445126560
 H          3.9930585654        5.2423223903        0.6796413921
 H          3.9972042039        6.0154940250        2.2606926533
 H          3.8240468146        3.6448570693        4.0280333983
 H          5.0094161374        4.9372732473        4.2267000304
 H          5.5386548749        3.2573960668        4.1698327907
 H          2.2468052712        3.3293295744       -4.3203657661
 H         -1.0541911350        2.2271662372       -4.3995858705
 H         -0.1775907535        0.9757698812       -3.5058563145
 H          1.9356176802        5.3164447175       -0.5222906335
 H          3.2104886936        4.9277201047       -2.6471154869
 H         -2.1779476675        4.9273672395       -0.8630925264
 H         -3.3898082036        5.3095481656        1.2934008961
 H         -2.2428547972        4.6737240984        3.4255056336
 H          0.4760283276        4.4113161035        4.3080617860
 H          1.1645914497        3.0653499354        3.3527106436
 H         -3.1066811462       -4.3353306511        0.9794633471
 H         -3.0877865669       -4.0317656070        2.7296345942
 H         -5.4110569008       -3.4704539099        2.0782339621
 H         -5.6874166815       -1.8066049180        1.5189968538
 H         -6.4562664334       -3.4297820312       -0.1816725010
 H         -4.8602455711       -4.1890534834       -0.2078227790
 H         -4.5185346262       -2.3532976074       -3.1725225417
 H         -5.4734500016       -3.7212766678       -2.5809807721
 H         -6.7699874808       -1.6348156105       -1.8577791614
 H         -6.2597208283       -0.9245198031       -0.3087920028
 H         -6.1011972241        0.7513891992       -2.0957262719
 H         -5.0993322977       -0.3259199051       -3.0648595282
 H         -2.4161358272        1.6028543656       -2.0100542361
 H         -3.8622205655        1.8260389574       -3.0352835525
 H         -5.3169987451        1.0513082514        0.1897845976
 H         -4.7248839998        2.4047196980       -0.7920980574
 H         -2.4529976661        2.1040956483        0.0736751195
 H         -3.5985674569        2.3550387718        1.4024890912
 H         -3.5666869435        0.6136937334        3.1873079266
 H         -4.7426595790        0.1236772679        1.9478786950
 H         -2.5112192178       -1.6273787866        3.0735095786
 H         -4.2253776489       -1.7528684391        3.4796895263
 H         -0.8192667123        1.4693906836        5.9220440521
 H          0.5770487870        2.5795964945        6.0104671442
 H         -0.6604128584       -0.6215869869        4.6307017978
 H          0.6932865211       -2.2826022088        3.4656135938
 H          2.6932843260        1.9971657246        4.8765244269
 H          4.0667661188        0.3311416037        3.7021616338
 H          3.8192780427       -3.7460784288        2.2037652508
 H          2.2126894108       -3.6690859191        2.9562536172
 H          1.3624037068       -2.3295250594        1.0526656447
 H          2.9739985577       -2.3230495283        0.3188204173
 H          1.2660763964       -4.7923322520        0.8567386006
 H          2.8631765514       -4.8006663461        0.0725161229
 H          0.3969770101       -3.3198893727       -0.9551973717
 H          0.9585526995       -4.8912240481       -1.5769429010
 H          7.1314550631        4.0703222151        2.3006443278
 H          6.4169757754        5.6782368169        2.2540043484
 H          6.4535353925        4.6838646279        0.7947965505
 H          3.0746891396        3.1231194121        0.4036848623
 H          2.6777141230        1.6776230233       -1.6771828288
 H          2.9806565596       -0.0547157324       -1.5205095224
 H         -0.2604569313       -3.1993306237       -3.1009153754
 H         -0.8804381425       -1.5814292671       -4.8097733460
 H          3.7411538164       -1.6858913891       -3.1353206665
 H         -1.2240134981       -0.1621764713        2.4825495361
 H         -1.4437905496        1.5855896110        2.3511983237
 H          1.5312870689        1.3827262834        1.5733438372
  160
       -241.09986663
 C         -0.3450011846        0.0813271001       -1.0527265505
 C         -1.3174554837        0.5051787548       -2.1031027397
 C         -4.3891081430        1.0686729760       -2.0784485850
 C         -3.5424646747        0.1637800603       -2.9714318741
 N         -2.4254264725       -0.4588416959       -2.2384336845
 N         -4.9299209606        0.3367286935       -0.9161784697
 C         -6.1719924877       -0.3602370862       -1.2856558677
 C         -1.9343816433       -1.6240337505       -3.0001510625
 C         -6.5231320284       -1.4341345703       -0.2552019536
 C         -2.8098613409       -2.8588762999       -2.7912953625
 N         -2.9545805318       -3.1907804107       -1.3623342797
 N         -5.3869287612       -2.3514697022       -0.0430257187
 C         -5.4161391587       -3.4008763017       -1.0767890447
 C         -4.0786582257       -4.1287211023       -1.1785792856
 C         -5.1900971282        1.2954256727        0.1603825162
 C         -5.4954517909       -2.9372681637        1.2976960922
 C         -1.7397422169       -3.8501693770       -0.8738290621
 C         -3.8900435354        1.7295803308        0.8704538728
 O         -2.8398017500        1.0888545400        0.5739150315
 O         -3.9521068600        2.6816854685        1.6526058675
 C         -1.7261956995       -3.9308053118        0.6733657130
 O         -2.2856774777       -2.9713834688        1.2835210698
 O         -1.1767960051       -4.8996932573        1.2002237273
 C         -5.1252386087       -1.9234177418        2.4170086663
 O         -5.6227853377       -2.0928968965        3.5316330341
 O         -4.3331158904       -0.9938376491        2.0923622724
 N         -0.6841259633       -0.8049192537       -0.0837796481
 N          0.3285129622       -0.9613228943        0.7175786913
 N          1.3163110534       -0.1964037796        0.2919307746
 C          0.9571461755        0.4772381100       -0.8132229947
 C          2.5845912885       -0.2044204137        0.9823454905
 C          3.4882456345        0.9492124067        0.6305579393
 C          3.3970248125        2.1417949437        1.3285453422
 C          4.3179396929        3.1637196468        1.1172769171
 C          5.3170483729        2.9498373786        0.1799732883
 C          5.4246065240        1.7685476495       -0.5501627408
 C          4.4884167230        0.7720549751       -0.3184378269
 C          6.6153334811        1.5816666257       -1.4798932683
 C          6.7454160949        2.7760375085       -2.4338763093
 C          6.5077476078        0.3068540501       -2.3195122847
 C          7.8790770322        1.4809710758       -0.6100069169
 C          4.2483151164        4.4283999812        1.9621073453
 C          2.8939210128        5.1155510972        1.7492130189
 C          4.4065021506        4.0407437789        3.4399445638
 C          5.3484801715        5.4374368561        1.6158167161
 Eu        -3.0486205066       -1.1011517570        0.3240259451
 C          2.2647819537       -4.2931498271        3.1491653644
 C          0.9879953050       -4.5131162182        3.9591756809
 C          0.0475126041       -3.3091109062        3.9222078404
 C          1.9797638698       -4.0054389746        1.6798745955
 O          3.2300170025       -3.9028901185        1.0152252747
 O          0.7912296696       -2.1482612814        4.2488296165
 C          0.2556712609       -0.9236476030        4.0193143001
 C          3.2532732574       -3.4927737291       -0.2819078860
 C          2.1242290388       -3.2649409847       -1.0612648396
 C          2.2619458086       -2.8217662295       -2.3667237402
 C          3.5132903959       -2.5985170769       -2.9234575122
 C          4.6390245219       -2.8476870938       -2.1433446866
 C          4.5172139971       -3.2889510750       -0.8432614677
 C         -1.0457206139       -0.6773253615        3.5898488517
 C         -1.4667608162        0.6289059940        3.3884211575
 C         -0.6163046284        1.7037493447        3.6038231364
 C          0.6761279192        1.4490986290        4.0519758928
 C          1.1097563489        0.1577217180        4.2582422202
 C          3.6628394271       -2.0385656227       -4.3163522608
 O          3.8132493727       -0.6236061327       -4.3203706069
 C         -1.0518443774        3.1187587165        3.3185655911
 O         -0.2471614107        3.7426386696        2.3278839480
 C          2.6348750058        0.0645883843       -3.9562636663
 C          2.8883211863        1.5465155486       -3.8989659656
 C         -0.2898529975        3.0812285651        1.0776128602
 C          0.2065775533        3.9941617879       -0.0080971908
 N          2.1729445228        2.2181804832       -3.0104606743
 C          2.3120550826        3.5385684624       -2.9117901770
 C          3.2175723309        4.2376622512       -3.7105166761
 C          3.9642831909        3.5347842838       -4.6423937135
 C          3.7946408779        2.1645034391       -4.7538620835
 C         -0.1731785853        5.3344433533       -0.0362565923
 C          0.2946951479        6.1263860933       -1.0696159702
 C          1.1186641514        5.5638093109       -2.0315994131
 C          1.4525844270        4.2143690842       -1.9198761935
 N          0.9927491025        3.4563960870       -0.9242390943
 H          2.0627837679        4.4826480494        2.0472419803
 H          2.7640579107        5.3700479893        0.6990133698
 H          2.8414253863        6.0321629856        2.3335404778
 H          5.2747075555        5.7532724056        0.5778420380
 H          6.3357727005        5.0201646894        1.7988650534
 H          5.2369458848        6.3192008157        2.2435960541
 H          4.3886951081        4.9313926875        4.0645554496
 H          5.3518143664        3.5251336911        3.5966794523
 H          3.6022997156        3.3853836588        3.7611054480
 H          6.0571248243        3.7143812503        0.0222583653
 H          2.6154244888        2.2554294709        2.0636282822
 H          4.5781480680       -2.4114871956       -4.7800340833
 H          2.8000432226       -2.3176741338       -4.9367962713
 H          5.6199116189       -2.6901673295       -2.5642552298
 H          5.8203003156        2.9120528985       -2.9876002100
 H          7.5515073664        2.5978492450       -3.1421233691
 H          6.9668573533        3.6959795509       -1.9006564013
 H          8.7540496848        1.3264185889       -1.2376495866
 H          7.7955232906        0.6445063073        0.0806980991
 H          8.0285665226        2.3872258678       -0.0290588106
 H          4.3557756327        1.5750219417       -5.4596501727
 H          1.8488225041       -0.1333915227       -4.7047166450
 H          2.2702845409       -0.2690338052       -2.9777031562
 H          3.3547823850        5.2997878431       -3.5935610432
 H          4.6726156257        4.0514631986       -5.2728547922
 H          1.4741363832        6.1594633604       -2.8561674511
 H          0.0173521093        7.1683872717       -1.1280390115
 H         -0.8109611146        5.7229664045        0.7406680391
 H          0.3251416703        2.1737389932        1.1028649614
 H         -1.3230610646        2.7747994630        0.8562119865
 H         -5.8050941924        0.8527222541        0.9471498793
 H         -5.7100552944        2.1972922034       -0.1962396228
 H         -7.0088136694        0.3471710452       -1.3629018806
 H         -6.0171078174       -0.8248358501       -2.2592294905
 H         -7.4130946160       -1.9882141463       -0.5820430265
 H         -6.7648893260       -0.9668267991        0.7026507770
 H         -4.7826379618       -3.7578401594        1.4200586806
 H         -6.5030190852       -3.3275195123        1.5057559512
 H         -6.2051128588       -4.1338543302       -0.8603000395
 H         -5.6409050255       -2.9185094171       -2.0277605581
 H         -4.1181762645       -4.8514014833       -2.0043445170
 H         -3.8993111387       -4.6929977810       -0.2604142821
 H         -0.8632288824       -3.2641318305       -1.1527833523
 H         -1.6270001479       -4.8674517705       -1.2760109381
 H         -3.8073964890       -2.6781534284       -3.1891432017
 H         -2.3682956722       -3.7041216545       -3.3359612157
 H         -0.9195966745       -1.8345342937       -2.6619889613
 H         -1.8967871216       -1.3906609222       -4.0721449239
 H         -3.1639824444        0.7585976617       -3.8129702964
 H         -4.1702338258       -0.6342328597       -3.3642083482
 H         -3.7762293115        1.8868966189       -1.6967099795
 H         -5.2046868858        1.5074050345       -2.6680428024
 H         -2.1041889374        3.1275380161        3.0024572287
 H         -0.9345398985        3.7506100164        4.2038542149
 H         -2.4919405894        0.8093905764        3.0891954821
 H         -1.7486240049       -1.4858705084        3.4353179843
 H          1.3384278415        2.2812208520        4.2409698915
 H          2.1057331591       -0.0476331413        4.6192228686
 H         -0.7696060234       -3.4475609767        4.6442631691
 H         -0.3973757862       -3.2106513951        2.9272716275
 H          1.2632282202       -4.7180767400        4.9943138303
 H          0.4335838453       -5.3643487070        3.5622720511
 H          2.8883116003       -5.1860986961        3.2124529573
 H          2.8214868983       -3.4551728194        3.5694342128
 H          1.4249511295       -3.0643538282        1.5783016130
 H          1.3741764275       -4.8133627723        1.2483216816
 H          6.5300221961       -0.5743731510       -1.6840556789
 H          7.3550720441        0.2489438550       -2.9999006031
 H          5.5959425861        0.2978977486       -2.9117523518
 H          4.5370383840       -0.1674456128       -0.8446705610
 H          3.0880443784       -1.1466242976        0.7411635574
 H          2.3579852834       -0.2033862745        2.0529312648
 H          1.1454995030       -3.4389757485       -0.6444901700
 H          1.3756925707       -2.6617833182       -2.9630554702
 H          5.3844483859       -3.4826429020       -0.2319245030
 H         -1.7150229700        1.4740608587       -1.7920454984
 H         -0.7872769231        0.6473769233       -3.0553954388
 H          1.5683229764        1.1992468393       -1.3224209840
  160
       -241.09986129
 C         -0.3013927882        0.0658148315       -1.0319614841
 C         -1.2568113418        0.4954855135       -2.0952078329
 C         -4.3227013437        1.0914315135       -2.1150657942
 C         -3.4731712352        0.1735293821       -2.9917781427
 N         -2.3732764124       -0.4571882664       -2.2400783591
 N         -4.8881105465        0.3703170669       -0.9577427289
 C         -6.1305122334       -0.3174681854       -1.3431051453
 C         -1.8848537534       -1.6316890305       -2.9889723596
 C         -6.5082588008       -1.3812680181       -0.3115814286
 C         -2.7748284279       -2.8564295125       -2.7817261779
 N         -2.9394831482       -3.1764514088       -1.3521777499
 N         -5.3833960689       -2.3063374137       -0.0738934505
 C         -5.4061911351       -3.3647831484       -1.0985466609
 C         -4.0732042029       -4.1038614928       -1.1749021064
 C         -5.1565071324        1.3366714282        0.1099063594
 C         -5.5175983369       -2.8789093727        1.2702423760
 C         -1.7357513674       -3.8416066152       -0.8446384484
 C         -3.8658536494        1.7571042429        0.8447169909
 O         -2.8137292690        1.1143588685        0.5579215274
 O         -3.9359061478        2.7019178213        1.6346346203
 C         -1.7376696305       -3.9105911379        0.7032209299
 O         -2.3053711820       -2.9483068344        1.3009755610
 O         -1.1900052652       -4.8739095871        1.2419982612
 C         -5.1604615322       -1.8555029620        2.3851241363
 O         -5.6918642402       -1.9990308853        3.4876875784
 O         -4.3431509896       -0.9450517416        2.0688596458
 N         -0.6610750475       -0.8073069608       -0.0584473122
 N          0.3426360615       -0.9707935674        0.7529003389
 N          1.3442133302       -0.2230659717        0.3296884698
 C          1.0037651302        0.4454019628       -0.7844391932
 C          2.6066031900       -0.2344852778        1.0311598816
 C          3.5060993082        0.9240345291        0.6847997915
 C          3.4285705210        2.1032566733        1.4061539614
 C          4.3353960811        3.1357631815        1.1851910085
 C          5.3069545435        2.9452274238        0.2147918846
 C          5.4011347341        1.7766119589       -0.5376978524
 C          4.4795163095        0.7693019870       -0.2955611459
 C          6.5560345092        1.6229716177       -1.5172524133
 C          6.5948059905        2.8151664450       -2.4818330213
 C          6.4560827353        0.3396892543       -2.3446579304
 C          7.8634075816        1.5738043217       -0.7099822401
 C          4.2705568765        4.3921511846        2.0423690713
 C          2.9190350167        5.0847189662        1.8260870947
 C          4.4211445588        3.9955105606        3.5184935074
 C          5.3769764859        5.3985717115        1.7086116992
 Eu        -3.0363214950       -1.0761978562        0.3182695437
 C          2.2788343628       -4.2849871727        3.1790916713
 C          1.0058901371       -4.5117084705        3.9932627749
 C          0.0572559116       -3.3142537710        3.9556902019
 C          1.9892541813       -4.0166633043        1.7069947839
 O          3.2379226747       -3.8970497813        1.0421250430
 O          0.7915773938       -2.1499973067        4.2917628980
 C          0.2549634019       -0.9275697208        4.0535804722
 C          3.2541626750       -3.5002690942       -0.2595085012
 C          2.1215366119       -3.3091750543       -1.0432798551
 C          2.2508967475       -2.8777843095       -2.3535506960
 C          3.4974617700       -2.6305765120       -2.9106056956
 C          4.6273868805       -2.8421275677       -2.1254420147
 C          4.5138822760       -3.2708600264       -0.8204399230
 C         -1.0407435446       -0.6864025621        3.6045623461
 C         -1.4618917663        0.6177244259        3.3904072300
 C         -0.6177927820        1.6956795438        3.6150987203
 C          0.6675035192        1.4464186188        4.0862953511
 C          1.1018333570        0.1570543400        4.3031880033
 C          3.6369463322       -2.0872887547       -4.3111641035
 O          3.7642304346       -0.6704619543       -4.3352638598
 C         -1.0508192792        3.1076873713        3.3126658945
 O         -0.2269252303        3.7275905737        2.3350165648
 C          2.5722707445        0.0055932258       -3.9913583145
 C          2.8086392361        1.4915205206       -3.9599249611
 C         -0.2187841097        3.0445293340        1.0958356105
 C          0.2435975521        3.9581478465       -0.0040806029
 N          2.1187700920        2.1669437297       -3.0545697603
 C          2.2492772890        3.4898460567       -2.9760388967
 C          3.1191664406        4.1872083433       -3.8150329085
 C          3.8390138545        3.4800903148       -4.7648725195
 C          3.6788902606        2.1071728078       -4.8536238202
 C         -0.1374282474        5.2980646520       -0.0252642818
 C          0.2930562274        6.0849656050       -1.0785520110
 C          1.0820482960        5.5182423987       -2.0669749561
 C          1.4226408294        4.1700600413       -1.9593583471
 N          0.9998661746        3.4171621133       -0.9436941699
 H          2.0850113690        4.4518452678        2.1160755520
 H          2.7945648507        5.3444017198        0.7763149274
 H          2.8659824790        5.9986352654        2.4145424911
 H          5.2772466795        6.2686438289        2.3544410635
 H          5.2994428831        5.7366649237        0.6780042918
 H          6.3615256515        4.9684672371        1.8764268459
 H          5.3622957348        3.4723400309        3.6751133150
 H          3.6113777386        3.3453306350        3.8358079933
 H          4.4085249883        4.8833029845        4.1472775616
 H          6.0344699129        3.7194356071        0.0453137115
 H          2.6671895250        2.1994776260        2.1645007812
 H          4.5583114609       -2.4515341836       -4.7699065303
 H          2.7789284606       -2.3897359682       -4.9272338949
 H          5.6048761811       -2.6651867412       -2.5465068073
 H          5.6449310128        2.9027398225       -3.0025383248
 H          7.3826908674        2.6711674510       -3.2177575211
 H          6.7889290759        3.7480605809       -1.9607145913
 H          8.0093395717        2.4878487791       -0.1407246249
 H          8.7114340939        1.4478856757       -1.3796480439
 H          7.8448455867        0.7384975251       -0.0131353499
 H          4.2207769333        1.5143093790       -5.5715155377
 H          1.7955680542       -0.2169344052       -4.7426354560
 H          2.2058639705       -0.3154178765       -3.0092563206
 H          3.2509372825        5.2517414119       -3.7151507163
 H          4.5204695389        3.9955569842       -5.4251110169
 H          1.4054222256        6.1099957645       -2.9074191007
 H          0.0129475674        7.1265305715       -1.1319475474
 H         -0.7480025864        5.6897254688        0.7716045539
 H          0.4421016026        2.1708947006        1.1448837328
 H         -1.2313175641        2.6805983625        0.8651381201
 H         -5.7933006024        0.9060606331        0.8859301362
 H         -5.6569840603        2.2440065430       -0.2604080843
 H         -6.9592891369        0.3971577733       -1.4386713610
 H         -5.9639764866       -0.7899939580       -2.3109133904
 H         -7.3971439730       -1.9302570547       -0.6497220844
 H         -6.7624421625       -0.9055138928        0.6388736325
 H         -4.8112793484       -3.7020162301        1.4120171855
 H         -6.5308283325       -3.2612499763        1.4650790378
 H         -6.2038469968       -4.0896736176       -0.8867467914
 H         -5.6138556650       -2.8892999097       -2.0568434853
 H         -4.1071777776       -4.8341451729       -1.9942328991
 H         -3.9107663195       -4.6604055716       -0.2489059769
 H         -0.8518495458       -3.2644681945       -1.1184967793
 H         -1.6266374811       -4.8628659704       -1.2376413018
 H         -3.7657575102       -2.6687580111       -3.1926343600
 H         -2.3352631638       -3.7098983583       -3.3151009770
 H         -0.8758993010       -1.8493602848       -2.6382636839
 H         -1.8331230113       -1.4054461962       -4.0618558386
 H         -3.0761742868        0.7604803545       -3.8302203293
 H         -4.1035412861       -0.6196705294       -3.3901340542
 H         -3.7063757016        1.9045276163       -1.7279686894
 H         -5.1250119272        1.5362670136       -2.7181586646
 H         -2.0964300139        3.1122602804        2.9749471397
 H         -0.9539236960        3.7455673543        4.1961159447
 H         -2.4828822909        0.7943472587        3.0741474882
 H         -1.7387282342       -1.4973742945        3.4416893791
 H          1.3235178035        2.2815345301        4.2841102533
 H          2.0929332436       -0.0442663797        4.6795774866
 H         -0.7626801605       -3.4610843589        4.6727970991
 H         -0.3827793513       -3.2151782041        2.9587984864
 H          1.2853464356       -4.7111987261        5.0283412941
 H          0.4563076935       -5.3680311146        3.6007444341
 H          2.9135401793       -5.1693444269        3.2512755736
 H          2.8256413645       -3.4358365861        3.5898515388
 H          1.4171001370       -3.0871226793        1.5956342446
 H          1.3989232120       -4.8396932831        1.2830160545
 H          6.5224906931       -0.5356155202       -1.7040135050
 H          7.2824042941        0.3001018520       -3.0516895827
 H          5.5270453873        0.3018009956       -2.9083438978
 H          4.5172224742       -0.1600780380       -0.8402561063
 H          3.1141748234       -1.1743080604        0.7900943877
 H          2.3718358938       -0.2370910047        2.0997616874
 H          1.1468600108       -3.5045497612       -0.6266448492
 H          1.3624183704       -2.7478038718       -2.9538069907
 H          5.3844091287       -3.4356472335       -0.2053019137
 H         -1.6473313584        1.4699580739       -1.7927416867
 H         -0.7130699070        0.6287921344       -3.0411178619
 H          1.6263721659        1.1553065097       -1.2948120520
  160
       -241.09983662
 C          0.0510944450       -0.2076303052       -1.1242634602
 C         -0.7492580174        0.1210001555       -2.3394080590
 C         -3.7234218447        1.0189667331       -2.6963627761
 C         -2.9225295394       -0.0978969319       -3.3622159891
 N         -1.9591592257       -0.7148622357       -2.4342774988
 N         -4.4560344359        0.5320658505       -1.5110655140
 C         -5.7256300482       -0.0914607415       -1.9187160325
 C         -1.5552629968       -2.0344062103       -2.9580999373
 C         -6.3087638735       -0.9420433704       -0.7891664486
 C         -2.5771658261       -3.1195606460       -2.6241677642
 N         -2.8619112633       -3.1765323928       -1.1785617406
 N         -5.3139226726       -1.9096874985       -0.2875496440
 C         -5.3487501009       -3.1238087732       -1.1214180277
 C         -4.0865015000       -3.9643114195       -0.9419224958
 C         -4.7091228394        1.6671397917       -0.6198266566
 C         -5.6294059131       -2.2281777245        1.1096025460
 C         -1.7546739911       -3.8319329374       -0.4752864021
 C         -3.4577558616        2.0609953596        0.1966700235
 O         -2.4551621181        1.2928184761        0.1099138835
 O         -3.5079464780        3.1025694639        0.8540666650
 C         -1.7988802502       -3.5886988924        1.0535497088
 O         -2.4795028741       -2.5966852941        1.4489297702
 O         -1.1676248826       -4.3645684340        1.7745374149
 C         -5.2775085033       -1.0540532352        2.0659163613
 O         -5.9531337520       -0.9194504765        3.0876918815
 O         -4.3127572663       -0.3187935951        1.7109027025
 N         -0.4741459618       -0.8961021201       -0.0804386382
 N          0.4274484013       -1.0003764805        0.8518867863
 N          1.5236265757       -0.3946277002        0.4400307922
 C          1.3495756091        0.1167318881       -0.7908813107
 C          2.7043317731       -0.3782807493        1.2740782833
 C          3.5336207508        0.8694586487        1.1020854765
 C          3.5494395312        1.8321954159        2.0960962624
 C          4.3622499557        2.9576075821        1.9885879801
 C          5.1070444826        3.1065140821        0.8287923795
 C          5.0990784093        2.1634627403       -0.1960504811
 C          4.3184263366        1.0300310030       -0.0337521444
 C          5.9562362115        2.4082643896       -1.4292925775
 C          5.5216659812        3.7305784903       -2.0779814384
 C          5.8042474569        1.3018184873       -2.4755585660
 C          7.4324980005        2.4855947323       -1.0137414079
 C          4.4005562276        3.9831086580        3.1127741595
 C          3.1252963811        4.8330139339        3.0306555596
 C          4.4690373262        3.2762065899        4.4743435369
 C          5.6150010216        4.9148061225        3.0149873214
 Eu        -2.8894721283       -0.8648923711        0.1179588784
 C          2.6196078232       -3.9706217102        3.5470896401
 C          1.4952692784       -4.2486463785        4.5447413647
 C          0.3847304039       -3.2009224680        4.4793357305
 C          2.1764741025       -4.1627181444        2.1006165338
 O          3.2567911633       -3.7827225185        1.2626970456
 O          0.9554661209       -1.9431484940        4.8094584818
 C          0.3843818422       -0.7864585883        4.3906329025
 C          3.0307247233       -3.6556390123       -0.0742212001
 C          1.8587043339       -4.0331399605       -0.7201541146
 C          1.7142276412       -3.7933391737       -2.0766543528
 C          2.7202717560       -3.1909216267       -2.8181177804
 C          3.9141699726       -2.8738139000       -2.1747227744
 C          4.0696519123       -3.0969833512       -0.8228049047
 C         -0.7899234869       -0.6732745038        3.6529050135
 C         -1.2276912087        0.5766418036        3.2402664716
 C         -0.5362366995        1.7307364826        3.5772817703
 C          0.6118380197        1.6124391289        4.3560029374
 C          1.0739229160        0.3765683737        4.7504339873
 C          2.4960719513       -2.8274367889       -4.2651006337
 O          1.9895964620       -1.5049737417       -4.4220026388
 C         -0.9595092299        3.0876064877        3.0758697197
 O          0.0071902489        3.6616663332        2.2059003819
 C          2.9348464792       -0.5068245464       -4.0820343655
 C          2.3608860012        0.8585480775       -4.3523766824
 C          0.2535816439        2.8776766307        1.0573888020
 C          0.8109362338        3.6989140634       -0.0689427468
 N          2.2326938448        1.6511836487       -3.2987426008
 C          1.7455328307        2.8777020970       -3.4589422959
 C          1.3837253414        3.3687327540       -4.7135584209
 C          1.5125841622        2.5377308189       -5.8145448693
 C          2.0044041215        1.2548302352       -5.6369904651
 C          0.9949638170        5.0738877596        0.0367150631
 C          1.4971712495        5.7580406019       -1.0573385674
 C          1.7729470475        5.0612439429       -2.2223413908
 C          1.5425786427        3.6873485734       -2.2395394437
 N          1.0858689175        3.0277622394       -1.1775944009
 H          2.2318370307        4.2135955940        3.0446458171
 H          3.1154704601        5.4032556185        2.1038264107
 H          3.0798543471        5.5291639786        3.8659442029
 H          6.5390550008        4.3421845818        2.9832017541
 H          5.6444759603        5.5619595336        3.8891244429
 H          5.5571865620        5.5534749150        2.1373070467
 H          4.6004184216        4.0105269275        5.2663613142
 H          5.3093616250        2.5856091215        4.4999690999
 H          3.5600296252        2.7220164267        4.6852865715
 H          5.7281150404        3.9780048916        0.7158213501
 H          2.9287407859        1.6853788711        2.9655526053
 H          3.4323189592       -2.9294270261       -4.8315857067
 H          1.7326235768       -3.4682173829       -4.7091881506
 H          4.7345487882       -2.4516104860       -2.7355598185
 H          4.4575792342        3.6983717124       -2.3046119165
 H          6.0714406755        3.8928120738       -3.0024651487
 H          5.7048599732        4.5765916844       -1.4217912347
 H          8.0590501109        2.6465397299       -1.8883093059
 H          7.7365687757        1.5571790899       -0.5350937274
 H          7.6064987640        3.3001028873       -0.3164676142
 H          2.1114509319        0.5715685728       -6.4633467033
 H          3.1930317130       -0.5753299272       -3.0197993819
 H          3.8475386578       -0.6448343548       -4.6834804676
 H          0.9869189017        4.3659802793       -4.8140792038
 H          1.2311639367        2.8867925912       -6.7966203958
 H          2.1716559397        5.5655949543       -3.0881229895
 H          1.6647441381        6.8236569458       -1.0032416658
 H          0.7413354868        5.5690604184        0.9588868797
 H          0.9633501610        2.0734131872        1.2982214290
 H         -0.6775113009        2.4038913903        0.7132971746
 H         -5.4647718579        1.4238940885        0.1303533667
 H         -5.0606272412        2.5572683961       -1.1630201372
 H         -6.4609856690        0.6724281803       -2.2056412593
 H         -5.5226895250       -0.7237091568       -2.7829407845
 H         -7.2112312573       -1.4594814847       -1.1408312224
 H         -6.6068131209       -0.3004986856        0.0439588845
 H         -5.0211886248       -3.0664371764        1.4609401611
 H         -6.6892825148       -2.4864783262        1.2524839662
 H         -6.2245645539       -3.7379927510       -0.8716847616
 H         -5.4314158002       -2.8066606207       -2.1608408606
 H         -4.1256309882       -4.8292256020       -1.6177919925
 H         -4.0467861124       -4.3466029719        0.0804129654
 H         -0.8035123486       -3.4125714023       -0.8041634695
 H         -1.7372565056       -4.9174596587       -0.6508736284
 H         -3.5161034892       -2.9127429001       -3.1360371151
 H         -2.1976466249       -4.0879237053       -2.9766208283
 H         -0.5901459325       -2.2807216126       -2.5165577748
 H         -1.4187337051       -1.9864377609       -4.0460179270
 H         -2.4024133813        0.3145551639       -4.2364873258
 H         -3.6057146841       -0.8753572894       -3.7006417979
 H         -3.0454456139        1.8067016937       -2.3625912340
 H         -4.4200315947        1.4583191522       -3.4226016081
 H         -1.9279012988        3.0222013327        2.5607442518
 H         -1.0434727403        3.8012392027        3.9006990723
 H         -2.1488509126        0.6489018221        2.6676249568
 H         -1.3737069183       -1.5424114861        3.3867956237
 H          1.1400266531        2.5098459253        4.6434290554
 H          1.9691731661        0.2749352817        5.3445224438
 H         -0.4068949275       -3.4400346281        5.2021932077
 H         -0.0623633812       -3.1894429797        3.4827056937
 H          1.9109861635       -4.2471745901        5.5529684928
 H          1.0468981430       -5.2223113209        4.3469159587
 H          3.4581027575       -4.6393457137        3.7460226496
 H          2.9665493782       -2.9446659058        3.6758135088
 H          1.3009499164       -3.5412495429        1.8794046843
 H          1.9054636749       -5.2115466774        1.9240642148
 H          6.1198873916        0.3412416156       -2.0771853641
 H          6.4295833232        1.5308896720       -3.3359753830
 H          4.7724216587        1.2399107195       -2.8100882472
 H          4.3161481153        0.2489532688       -0.7748058825
 H          3.3072091939       -1.2578506319        1.0253374959
 H          2.3555574731       -0.4795190764        2.3048161272
 H          1.0664754357       -4.5108175811       -0.1658974771
 H          0.8051717731       -4.0998197763       -2.5710242430
 H          4.9888154018       -2.8455545664       -0.3167103077
 H         -1.0263975172        1.1749202047       -2.2550457821
 H         -0.1177171746        0.0037906451       -3.2320799463
 H          2.0678255683        0.6997646371       -1.3283967408
  160
       -241.09981508
 C          0.2573575145       -1.8993547517        0.4227737373
 C         -0.5222954100       -2.9799943439       -0.2429037355
 C         -2.5085160167       -3.0585669068       -2.5911851879
 C         -2.6276205979       -3.6145636390       -1.1756481780
 N         -1.9738250021       -2.7566423558       -0.1718465132
 N         -3.1119390145       -1.7190323847       -2.6816240488
 C         -4.5445252139       -1.8359477979       -2.9642391059
 C         -2.4287190004       -3.1596510088        1.1730777660
 C         -5.2718651881       -0.5471847624       -2.5989562992
 C         -3.8589703743       -2.7150317288        1.4687924163
 N         -4.0244395342       -1.2645801513        1.3046363752
 N         -5.0097449512       -0.1713302306       -1.2017217382
 C         -5.8815143165       -0.9733405888       -0.3316567901
 C         -5.4503801621       -0.9325259017        1.1302070155
 C         -2.4590599205       -0.9710689754       -3.7503797429
 C         -5.2690066318        1.2604135160       -1.0609405803
 C         -3.5526531800       -0.5631118639        2.5008138861
 C         -0.9959177229       -0.6733571258       -3.3792377440
 O         -0.7380137751       -0.5997512414       -2.1443493468
 O         -0.1784503472       -0.5660826177       -4.2977261467
 C         -3.6593438356        0.9514566390        2.2250087339
 O         -3.2432204460        1.3100072008        1.0858981695
 O         -4.1506240411        1.6898114279        3.0833554717
 C         -4.1182998127        2.1156292426       -1.6496370058
 O         -4.3407945514        3.3090457217       -1.8701032258
 O         -3.0255887892        1.5235232354       -1.8845823511
 N         -0.3189441225       -0.7519272690        0.8686023713
 N          0.6002539451       -0.0038935951        1.4035085840
 N          1.7513139320       -0.6182500098        1.3151126911
 C          1.6041189753       -1.8110316335        0.7047460037
 C          2.9484893463       -0.0851505409        1.9195541949
 C          3.5943208693        1.0442010022        1.1550343005
 C          3.1053080379        2.3312421696        1.2891938975
 C          3.7553233288        3.3976291304        0.6740413427
 C          4.8640895111        3.1217041713       -0.1127596046
 C          5.3568291744        1.8312777472       -0.2911217453
 C          4.7153698615        0.7957824732        0.3718484005
 C          6.5507641946        1.6083047051       -1.2068521248
 C          7.7389321156        2.4540825195       -0.7269114673
 C          6.1467903968        2.0201310430       -2.6305972671
 C          6.9919254668        0.1429988623       -1.2494643654
 C          3.2371695189        4.8113818802        0.8883510833
 C          4.1480863315        5.8824601104        0.2800721353
 C          1.8539944864        4.9154044182        0.2350500524
 C          3.1124316436        5.0881124098        2.3940066393
 Eu        -2.2021750015        0.0248147640       -0.4996409262
 C          3.5416359206       -5.2345369935        1.8448212839
 C          2.1877744370       -4.9696853468        2.5029958819
 C          2.3196513606       -3.8962118567        3.5833625842
 C          3.4471723323       -6.1916122488        0.6504150764
 O          2.4940580563       -5.8174649899       -0.3326908522
 O          1.0199375987       -3.4625043415        3.9655953676
 C          0.8642086388       -2.1848803938        4.4069534838
 C          2.7311141609       -4.7808268366       -1.1828917002
 C          3.8571766076       -3.9631212110       -1.1863276888
 C          3.9215111049       -2.8836061956       -2.0518508287
 C          2.8867853957       -2.5934700528       -2.9295512700
 C          1.7944392211       -3.4517177160       -2.9673340352
 C          1.7187763559       -4.5333371675       -2.1138690736
 C          1.9013176502       -1.3343893795        4.7766978325
 C          1.6392110519        0.0003831769        5.0465214634
 C          0.3494783603        0.5064423951        4.9943800698
 C         -0.6970924351       -0.3851452562        4.7678832514
 C         -0.4471864821       -1.7081108414        4.4698524189
 C          2.9354417731       -1.3569518543       -3.7929653119
 O          3.3471546530       -0.2094963901       -3.0550956396
 C          0.0926909387        1.9889975771        5.0797490075
 O          0.0707428621        2.6044830122        3.7897166704
 C          2.4429913298        0.1891977933       -2.0507919742
 C          1.4291772659        1.2282774143       -2.4540359322
 C         -1.0159486846        2.1599285363        2.9988498064
 C         -1.1613332219        2.9842106728        1.7477638396
 N          0.6193015723        1.6232153177       -1.4769180647
 C         -0.2855918577        2.5730451904       -1.7297085337
 C         -0.4734856626        3.0910802307       -3.0129297056
 C          0.3693597177        2.6698438212       -4.0262755055
 C          1.3701218241        1.7586468032       -3.7364182985
 C         -1.6117028564        4.2967561541        1.8394631394
 C         -1.7964752730        5.0203737506        0.6750285622
 C         -1.4348130275        4.4448245619       -0.5290260436
 C         -0.9393781495        3.1399630711       -0.5313831438
 N         -0.8629120223        2.4044558599        0.5870876285
 H          3.7432274007        6.8676722660        0.5026139513
 H          4.2018308344        5.7842392878       -0.8018218991
 H          5.1499322677        5.8253964255        0.6991900124
 H          4.0712940479        4.9368149329        2.8849378015
 H          2.3751491529        4.4363091242        2.8538861585
 H          2.7978150637        6.1168133660        2.5563312223
 H          1.1615635708        4.2154891873        0.6928297260
 H          1.9106223026        4.6829930513       -0.8277577309
 H          1.4507977604        5.9197690184        0.3479403100
 H          5.3691162120        3.9325755199       -0.6082345446
 H          2.2189205587        2.4902674578        1.8836334113
 H          3.6886885575       -1.4599128616       -4.5806916205
 H          1.9558594251       -1.1813492357       -4.2536475436
 H          0.9980929888       -3.2521253118       -3.6708552345
 H          7.9961155923        2.1942439829        0.2977806580
 H          7.5130263738        3.5157595026       -0.7639066967
 H          8.6052473796        2.2715516155       -1.3591157393
 H          7.8516982688        0.0439874155       -1.9088359367
 H          6.1935952753       -0.4785477503       -1.6461040517
 H          7.2803453009       -0.2096869603       -0.2623398758
 H          2.0724129276        1.4349601507       -4.4870341804
 H          1.8917833422       -0.6749685926       -1.6596917191
 H          3.0479437512        0.6158715135       -1.2445963595
 H         -1.2745798492        3.7856832256       -3.2115268183
 H          0.2517727981        3.0539816041       -5.0290854006
 H         -1.5230006732        5.0005750911       -1.4475135090
 H         -2.1920058504        6.0244467706        0.7036477801
 H         -1.8322920682        4.7204645662        2.8059874281
 H         -0.8666308220        1.1161915746        2.7022564941
 H         -1.9441809783        2.2529855460        3.5815169838
 H         -2.9325978220        0.0044087626       -3.8891338430
 H         -2.4807754761       -1.5044589392       -4.7151981655
 H         -4.7177756574       -2.0541377243       -4.0286867154
 H         -4.9422581440       -2.6628027887       -2.3777106508
 H         -6.3519739080       -0.6623087434       -2.7747846697
 H         -4.9212030080        0.2659993518       -3.2383148279
 H         -5.3263046664        1.5492576371       -0.0095449528
 H         -6.2114659138        1.5693161870       -1.5418589408
 H         -6.9232297686       -0.6261411628       -0.4007611519
 H         -5.8356930830       -2.0019420248       -0.6859318140
 H         -6.0841229558       -1.6157667161        1.7118575841
 H         -5.6211600052        0.0717058886        1.5237974325
 H         -2.5016726197       -0.7942754964        2.6848743368
 H         -4.1533768559       -0.8100879959        3.3898836510
 H         -4.5540591998       -3.2082330633        0.7912093574
 H         -4.1171357723       -3.0167183202        2.4936413637
 H         -1.7501938508       -2.7097664393        1.8993302694
 H         -2.3740727228       -4.2526791969        1.2784743889
 H         -2.1947076604       -4.6240155727       -1.1537388281
 H         -3.6828513661       -3.6822563870       -0.9232853189
 H         -1.4596949406       -2.9732895705       -2.8773554454
 H         -2.9870484266       -3.7495800933       -3.2986580860
 H         -0.8626604097        2.1856701287        5.5883589903
 H          0.8997924359        2.4993911149        5.6088279677
 H          2.4579769094        0.6602578328        5.2935362359
 H          2.9167720566       -1.6895072029        4.8436466928
 H         -1.7158279310       -0.0282218270        4.8101614795
 H         -1.2535484864       -2.3958086797        4.2709794322
 H          2.8811621207       -3.0487156080        3.1769600598
 H          2.8518446225       -4.2871078092        4.4592018280
 H          1.7867457099       -5.8859006669        2.9350706744
 H          1.4820784359       -4.6132350275        1.7514293054
 H          4.2275432446       -5.6795805106        2.5664174457
 H          3.9670917183       -4.2842476417        1.5219208726
 H          3.0919950037       -7.1677075014        0.9897664338
 H          4.4353076597       -6.3184739645        0.1933266732
 H          6.9761698316        1.8611575179       -3.3168500854
 H          5.8636522010        3.0685433559       -2.6755121795
 H          5.2987813316        1.4237955219       -2.9637627540
 H          5.0745232307       -0.2158210710        0.2860791601
 H          3.6563442742       -0.9080878285        2.0236672358
 H          2.6582443681        0.2897855454        2.9027207424
 H          4.6920738546       -4.1563383841       -0.5324641203
 H          4.7858797478       -2.2372494255       -2.0368613044
 H          0.8755300472       -5.2047418901       -2.1389983841
 H         -0.2099399472       -2.9904856817       -1.2882163956
 H         -0.2574758834       -3.9549675170        0.1960876660
 H          2.4146895043       -2.4768254904        0.4984973576
  160
       -241.09970687
 C          0.0627154102       -0.1219886821       -1.0369024157
 C         -0.7290706557        0.2533668320       -2.2441893854
 C         -3.7185649186        1.1174035881       -2.5684273097
 C         -2.8933092934        0.0550367238       -3.2913826286
 N         -1.9242487524       -0.5963171191       -2.3932544603
 N         -4.4519490438        0.5492248649       -1.4202099565
 C         -5.7098634382       -0.0664803584       -1.8731479704
 C         -1.4954521019       -1.8785122615       -2.9860822205
 C         -6.2858463211       -0.9915619036       -0.7998090884
 C         -2.5057201146       -2.9956891470       -2.7307674699
 N         -2.8066559941       -3.1474896631       -1.2950830954
 N         -5.2783530339       -1.9727027148       -0.3526218210
 C         -5.2934219974       -3.1340050627       -1.2591879964
 C         -4.0212842018       -3.9674276982       -1.1243861975
 C         -4.7282534475        1.6236389322       -0.4634547505
 C         -5.5925307219       -2.3799122570        1.0216269466
 C         -1.6987493586       -3.8323204797       -0.6215169464
 C         -3.4890366161        1.9844944466        0.3847472349
 O         -2.4716974745        1.2424787079        0.2540187125
 O         -3.5622201952        2.9798161643        1.1087850458
 C         -1.7793608853       -3.7063849762        0.9204234058
 O         -2.4235339988       -2.7134559298        1.3717994442
 O         -1.2078211276       -4.5641171901        1.5966963441
 C         -5.2615724651       -1.2613738439        2.0498782983
 O         -5.9461403325       -1.1974652369        3.0726375419
 O         -4.3034396581       -0.4944658547        1.7483868628
 N         -0.4545442444       -0.9059270398       -0.0590693965
 N          0.4299309709       -1.0419668339        0.8856241046
 N          1.5078661510       -0.3639117103        0.5462324366
 C          1.3390617101        0.2307893291       -0.6479342089
 C          2.6640249688       -0.3566340524        1.4156355409
 C          3.5740196041        0.8166245797        1.1623301485
 C          3.5717744613        1.8983583061        2.0247558064
 C          4.4413244962        2.9683347201        1.8294264185
 C          5.2745230519        2.9305980865        0.7219847349
 C          5.2987284085        1.8558018800       -0.1642423424
 C          4.4418965668        0.7934903233        0.0767831097
 C          6.2343621321        1.9001172214       -1.3639264007
 C          6.3077848950        0.5576509474       -2.0961765925
 C          7.6575689030        2.2705604606       -0.9217957448
 C          5.6944713316        2.9577299750       -2.3384013179
 C          4.4517235478        4.1215897854        2.8224080643
 C          5.6086540215        5.0982965867        2.5835996860
 C          3.1334948301        4.8959750209        2.6934397725
 C          4.5941747754        3.5684340337        4.2481954499
 Eu        -2.8695659582       -0.9189530950        0.1319384693
 C          2.5059808408       -4.0632886165        3.4267705100
 C          1.3312183369       -4.3463967417        4.3630501686
 C          0.2643083834       -3.2542523324        4.3053252479
 C          2.1175709784       -4.1856364348        1.9575089417
 O          3.2257626793       -3.7662070729        1.1765700940
 O          0.8733802665       -2.0332403754        4.6947115534
 C          0.3208868681       -0.8455980393        4.3440466935
 C          3.0425028264       -3.5803612241       -0.1608216235
 C          1.8984819116       -3.9469534735       -0.8606630872
 C          1.7885693346       -3.6411559747       -2.2069286759
 C          2.8056848951       -2.9856021279       -2.8854671171
[truncated: 2,102,523 more chars]
