# Supplementary material for: Modulation of Lanthanide Luminescence with the Mechanical Bond: Antenna‐Emitter Confinement in a Compact [2]Rotaxane
Source: Angew Chem Int Ed Engl. 2025 Jun 16;64(32):e202505666. doi: 10.1002/anie.202505666 (PMC12322636; doi:10.1002/anie.202505666)
Supplement: Supplementary file 2 — Supporting Information [file ANIE-64-e202505666-s001.zip › xyz/CREST/implicit solvation/STRUC1.xyz]

160
EuC62N9H78O10
C        0.325040354     -1.815151194      0.475476261
C       -0.397312820     -2.929211339     -0.202516693
C       -2.403161381     -3.150488602     -2.542081968
C       -2.491627864     -3.661338862     -1.106962521
N       -1.856230702     -2.748162669     -0.141240924
N       -3.049428913     -1.834721523     -2.680826637
C       -4.488901164     -1.999786429     -2.905473083
C       -2.299712341     -3.105309669      1.221113004
C       -5.229162165     -0.702158274     -2.595907617
C       -3.713843163     -2.616187176      1.523608327
N       -3.856614625     -1.172079883      1.286735498
N       -4.914136787     -0.235229676     -1.236469741
C       -5.770886884     -0.960210617     -0.286845855
C       -5.283598447     -0.827405024      1.151185868
C       -2.453969330     -1.125390428     -3.808756069
C       -5.142791581      1.207670999     -1.177781869
C       -3.325646523     -0.402713326      2.417536253
C       -1.054301777     -0.591062146     -3.458649558
O       -0.706403262     -0.678082606     -2.245288374
O       -0.356928802     -0.160460606     -4.381019598
C       -3.391651312      1.088485102      2.024910385
O       -2.910005318      1.345103200      0.881863157
O       -3.941716875      1.895278683      2.775272112
C       -4.028250959      2.001378786     -1.907294989
O       -4.295356405      3.142664198     -2.294507107
O       -2.918459762      1.418250893     -2.063521603
N       -0.326717597     -0.695162002      0.892658849
N        0.520790715      0.089041377      1.483340308
N        1.705007186     -0.469811674      1.453063807
C        1.648991393     -1.663853800      0.828498567
C        2.849921045      0.148856327      2.075207992
C        3.588284278      1.092785867      1.154938742
C        3.106672917      2.380436880      0.963705104
C        3.807201755      3.272807957      0.162790577
C        4.964794538      2.822733304     -0.462931963
C        5.458192650      1.533842373     -0.301719291
C        4.755155323      0.673919534      0.531315017
C        6.717335784      1.116698388     -1.046045013
C        6.428819776      1.205696567     -2.552843845
C        7.150632523     -0.314749158     -0.716553245
C        7.874698431      2.055035426     -0.674392577
C        3.375164210      4.717264365     -0.037139385
C        4.512392045      5.652414582      0.403649006
C        3.059275167      4.944478648     -1.521405564
C        2.129175939      5.072301023      0.777793870
Eu      -2.124015095     -0.049652825     -0.630517943
C        3.586543176     -5.067367146      1.780600150
C        2.206466554     -4.884622255      2.411352859
C        2.247684986     -3.818780294      3.506429908
C        3.566632801     -5.997706707      0.560794434
O        2.596426997     -5.672465841     -0.423566100
O        0.914319137     -3.444397214      3.828882673
C        0.688967634     -2.222838910      4.384871453
C        2.763139833     -4.607374345     -1.253989365
C        3.809673334     -3.691271536     -1.211631004
C        3.793781680     -2.589962822     -2.050373117
C        2.760415336     -2.376492097     -2.951290252
C        1.758737174     -3.334542063     -3.044144277
C        1.759677431     -4.435824117     -2.211636777
C        1.675145359     -1.342295985      4.816324423
C        1.328422501     -0.071025508      5.248338925
C        0.005428878      0.338655222      5.289661909
C       -0.982504525     -0.580210186      4.948332217
C       -0.650415128     -1.840402324      4.500854717
C        2.720367270     -1.106726913     -3.765416929
O        3.071494353      0.027322041     -2.979411358
C       -0.382328898      1.753946994      5.636221099
O       -1.026682377      2.423517113      4.555759979
C        2.176748216      0.304740814     -1.926054163
C        1.176361349      1.401062044     -2.197722110
C       -0.177426778      2.596604386      3.439842977
C       -0.922793796      3.163694197      2.261857802
N        0.347019022      1.681161925     -1.191220546
C       -0.431216703      2.769316004     -1.287814138
C       -0.498141035      3.528423316     -2.457467878
C        0.297217885      3.169847819     -3.531820576
C        1.190530049      2.123331119     -3.383564456
C       -1.955550530      4.083192736      2.404004362
C       -2.573365492      4.552995678      1.258030908
C       -2.127174305      4.126994461      0.017790062
C       -1.072082070      3.215155919     -0.031153106
N       -0.496981552      2.746069261      1.078708524
H        4.773509165      5.460702677      1.441935568
H        4.196017988      6.689077235      0.311642727
H        5.400524877      5.514571765     -0.205745101
H        1.854552229      6.109279913      0.592988553
H        2.313614329      4.956637753      1.843090111
H        1.284134193      4.448554835      0.496248126
H        2.257342815      4.279818384     -1.837812242
H        3.926008374      4.753135149     -2.147991733
H        2.738101598      5.971203822     -1.685311611
H        5.501846747      3.504362058     -1.102271882
H        2.175771311      2.655951020      1.430471083
H        3.469023010     -1.129273621     -4.564147438
H        1.729522704     -0.965595795     -4.214694732
H        0.969440494     -3.198819175     -3.770528102
H        7.257840685      0.791161666     -3.122653276
H        6.286279869      2.237177411     -2.864439386
H        5.520592177      0.658092263     -2.798789538
H        7.653715885      3.085557190     -0.936815956
H        8.778217454      1.758965772     -1.203076038
H        8.067452296      2.009717058      0.395323069
H        1.880636915      1.851750312     -4.165383131
H        1.630199565     -0.597835675     -1.632308058
H        2.790594018      0.640051970     -1.083614216
H       -1.156951658      4.379902651     -2.519716426
H        0.249556424      3.726910477     -4.455936267
H       -2.625830453      4.449677322     -0.883855476
H       -3.404856626      5.239830864      1.325034800
H       -2.282407355      4.380520780      3.386852101
H        0.641477063      3.287567311      3.708637805
H        0.248769124      1.638959654      3.117765354
H       -3.037893388     -0.241187351     -4.072807198
H       -2.378520179     -1.753292166     -4.711288124
H       -4.694403105     -2.290486253     -3.945960708
H       -4.847231735     -2.791695383     -2.249418925
H       -6.312482484     -0.846382218     -2.717620476
H       -4.923816921      0.075708656     -3.299670889
H       -5.113928486      1.567655452     -0.145924278
H       -6.114793993      1.500731413     -1.607308454
H       -6.807323871     -0.596276882     -0.344499447
H       -5.755471299     -2.010719324     -0.574212380
H       -5.901356209     -1.459717048      1.803219255
H       -5.423784902      0.203344776      1.483252648
H       -2.277060214     -0.646163630      2.594776030
H       -3.913064261     -0.561830942      3.333919626
H       -4.431938740     -3.126756973      0.883239977
H       -3.957053393     -2.858513256      2.567383620
H       -1.603981850     -2.652565472      1.927349500
H       -2.267717511     -4.195415263      1.355009840
H       -2.023196989     -4.653547077     -1.056992422
H       -3.540493415     -3.756903139     -0.835323535
H       -1.359165035     -3.037223245     -2.834009151
H       -2.864273144     -3.880596074     -3.221293811
H       -1.123716892      1.769626690      6.439476399
H        0.501902463      2.328359628      5.949741273
H        2.108541974      0.610038001      5.555949608
H        2.714719807     -1.625411021      4.822783348
H       -2.015790749     -0.277021264      5.018547507
H       -1.413045888     -2.554496880      4.235355210
H        2.791934354     -2.944684624      3.134485822
H        2.754759027     -4.196175399      4.403064092
H        1.845834955     -5.827154494      2.821593761
H        1.501677324     -4.557318183      1.646531352
H        4.277141709     -5.498083554      2.506422620
H        3.973653130     -4.090232279      1.492425100
H        3.280021437     -7.004668423      0.874069344
H        4.564616345     -6.042862421      0.109708611
H        8.062479199     -0.549099468     -1.261797821
H        6.389694720     -1.029080555     -1.017372445
H        7.355573970     -0.424610090      0.345435543
H        5.104970237     -0.329948514      0.701871704
H        3.523054319     -0.643742623      2.404036256
H        2.476298345      0.702418025      2.937500001
H        4.642569621     -3.823913727     -0.540586647
H        4.585387661     -1.858265158     -1.995898642
H        0.980748433     -5.178872666     -2.272361380
H       -0.076430291     -2.936871616     -1.245492595
H       -0.108768872     -3.891798607      0.247806603
H        2.502146175     -2.283435250      0.655068363
