# Supplementary material for: Modulation of Lanthanide Luminescence with the Mechanical Bond: Antenna‐Emitter Confinement in a Compact [2]Rotaxane
Source: Angew Chem Int Ed Engl. 2025 Jun 16;64(32):e202505666. doi: 10.1002/anie.202505666 (PMC12322636; doi:10.1002/anie.202505666)
Supplement: Supplementary file 2 — Supporting Information [file ANIE-64-e202505666-s001.zip › xyz/CREST/implicit solvation/STRUC14.xyz]

160
EuC62N9H78O10
C        0.402901550     -1.691345409      0.497410201
C       -0.242272761     -2.808122705     -0.250693347
C       -2.197686444     -3.009293498     -2.648856076
C       -2.260696848     -3.614748093     -1.250336569
N       -1.711973089     -2.720416368     -0.216050862
N       -2.933594003     -1.735736916     -2.710866818
C       -4.349327608     -1.982693357     -2.992143478
C       -2.167876980     -3.188781075      1.107680633
C       -5.184160512     -0.758320986     -2.632558128
C       -3.631814865     -2.848079331      1.380926599
N       -3.897840739     -1.408014061      1.254293458
N       -4.952307221     -0.362671572     -1.235521310
C       -5.775527881     -1.223208885     -0.373464968
C       -5.344124814     -1.174043037      1.087078782
C       -2.365185252     -0.909532264     -3.768561521
C       -5.305749532      1.048637328     -1.090943356
C       -3.484151882     -0.703180511      2.470046027
C       -0.946862224     -0.456020225     -3.391313574
O       -0.679316877     -0.428767798     -2.156604870
O       -0.167449881     -0.188838941     -4.310669010
C       -3.692335029      0.808997441      2.228273285
O       -3.300961764      1.225051684      1.099630212
O       -4.238179808      1.489063581      3.101336145
C       -4.224821620      1.990917683     -1.682324737
O       -4.565149403      3.140291408     -1.975971852
O       -3.063534805      1.515427149     -1.836308613
N       -0.326880150     -0.635991206      0.946553739
N        0.465249888      0.190255307      1.558656675
N        1.681079902     -0.279872441      1.521787727
C        1.712230563     -1.457684909      0.866534485
C        2.759711952      0.423548174      2.170213467
C        3.523478057      1.327497758      1.234123790
C        3.045254442      2.605890403      0.990045482
C        3.751883219      3.470144137      0.164889346
C        4.919171273      3.000178867     -0.427625796
C        5.413618548      1.719207920     -0.211265342
C        4.700535055      0.888855227      0.644108808
C        6.687525610      1.278933117     -0.916299675
C        7.846315282      2.191605627     -0.489686490
C        6.465031577      1.381022603     -2.433033976
C        7.072441268     -0.166469383     -0.588199200
C        3.304274858      4.898257313     -0.104819507
C        4.434370320      5.871624239      0.264206910
C        2.964447098      5.034664667     -1.595521355
C        2.066198087      5.282601103      0.709251790
Eu      -2.178471411      0.026280018     -0.486290743
C        2.077453417     -5.133522485      1.667640469
C        2.695560027     -5.304818633      3.058041175
C        2.648015634     -4.001938145      3.855287227
C        2.665654466     -6.093700351      0.628674081
O        2.095378468     -5.900321635     -0.659744568
O        1.295984820     -3.590372589      4.007272700
C        1.046978749     -2.320551653      4.426841504
C        2.388696929     -4.776235313     -1.374323387
C        3.383340954     -3.853939290     -1.066538682
C        3.533867489     -2.714320087     -1.839794395
C        2.707480682     -2.458872435     -2.923795585
C        1.752926061     -3.412088176     -3.262209683
C        1.597768639     -4.555851157     -2.505442794
C        2.015880721     -1.403627334      4.822183932
C        1.655493888     -0.099136424      5.120285788
C        0.334765657      0.319308114      5.058015516
C       -0.640949567     -0.631456043      4.767995157
C       -0.293545415     -1.927513290      4.446993047
C        2.827112081     -1.176399929     -3.711592284
O        3.303473799     -0.086744225     -2.932336941
C       -0.024246507      1.773642502      5.232692037
O       -0.072043676      2.480738615      3.991736353
C        2.432914837      0.325894868     -1.903746613
C        1.434945674      1.396718821     -2.262248004
C       -1.186636947      2.118387922      3.198348851
C       -1.278539036      2.986247180      1.970148675
N        0.615174598      1.749821536     -1.275403568
C       -0.289903415      2.708043346     -1.498157442
C       -0.466576407      3.276803283     -2.762087492
C        0.392996667      2.906800448     -3.781212046
C        1.393870904      1.987576275     -3.518305654
C       -1.714744337      4.300697546      2.098432512
C       -1.830454989      5.080446835      0.961632095
C       -1.428837017      4.549818752     -0.250474769
C       -0.962222657      3.234090813     -0.290054302
N       -0.939253806      2.453890713      0.798204416
H        4.100919275      6.897044481      0.121229455
H        5.314460738      5.714477676     -0.352146980
H        4.714913541      5.741045763      1.306795861
H        2.257455900      5.200627245      1.776500807
H        1.217283352      4.652615951      0.453364200
H        1.792270522      6.313220289      0.491832323
H        2.169628943      4.339936431     -1.862893684
H        3.826986766      4.818579380     -2.220184878
H        2.626181176      6.045279829     -1.814999951
H        5.464786174      3.659317271     -1.083247168
H        2.119441386      2.901143933      1.455205812
H        3.567668493     -1.286261547     -4.511336560
H        1.859187038     -0.926701302     -4.164008932
H        1.120028232     -3.238897360     -4.121250468
H        7.997334980      2.130785148      0.585974149
H        7.649370002      3.228414163     -0.747170771
H        8.764304698      1.886741445     -0.987477312
H        7.988476856     -0.423266346     -1.115954509
H        6.296032826     -0.853114571     -0.914829652
H        7.251974592     -0.292807918      0.476477476
H        2.107844122      1.700341023     -4.272511478
H        1.865315542     -0.526819387     -1.513383768
H        3.072179191      0.721177790     -1.109841796
H       -1.271237547      3.972018001     -2.943949251
H        0.286936256      3.334780908     -4.767222916
H       -1.458822817      5.148831148     -1.145629303
H       -2.202779833      6.092132689      1.018523102
H       -1.972848882      4.687053096      3.071227752
H       -1.096388164      1.077676304      2.875803104
H       -2.108660564      2.244996963      3.785742330
H       -2.939247644      0.011099215     -3.901063005
H       -2.327016177     -1.429681200     -4.740007131
H       -4.503158617     -2.221906727     -4.055132340
H       -4.671024651     -2.837023912     -2.398558582
H       -6.250584969     -0.963821649     -2.807953151
H       -4.905626863      0.081156268     -3.273541105
H       -5.373160460      1.328260479     -0.037000731
H       -6.270945354      1.293936002     -1.563474175
H       -6.835306219     -0.935285637     -0.438164910
H       -5.672480885     -2.243346973     -0.740114093
H       -5.926437274     -1.908263247      1.660331115
H       -5.582887448     -0.189557326      1.494941291
H       -2.423012468     -0.871925375      2.659752083
H       -4.076157608     -1.008861494      3.346433809
H       -4.275813416     -3.365098848      0.671285755
H       -3.891673114     -3.197304443      2.390165259
H       -1.537880434     -2.716920963      1.862351847
H       -2.044436481     -4.278283256      1.184527490
H       -1.715189842     -4.568187963     -1.256188765
H       -3.302324817     -3.810278976     -1.007509382
H       -1.160806622     -2.812049708     -2.923694321
H       -2.601982877     -3.726118655     -3.376785262
H       -0.993917263      1.872434519      5.741821060
H        0.743131189      2.295427029      5.808857287
H        2.422831494      0.605790048      5.402996607
H        3.052154856     -1.687537366      4.903981394
H       -1.682177112     -0.345930555      4.797251847
H       -1.046885575     -2.662566488      4.212898155
H        3.207229626     -3.227869306      3.316650928
H        3.103978043     -4.148900187      4.842787018
H        3.744062096     -5.592890867      2.970814186
H        2.173583769     -6.086595926      3.607971652
H        2.241595279     -4.112544457      1.325059955
H        1.001061123     -5.291607631      1.727138537
H        2.416343531     -7.127715715      0.877140665
H        3.756646741     -6.002681922      0.585017753
H        7.326096429      0.984188934     -2.966835028
H        6.322073486      2.412422943     -2.743896275
H        5.580457680      0.816911431     -2.723564812
H        5.050084765     -0.106812240      0.858485968
H        3.431034020     -0.313193904      2.612673512
H        2.294241099      1.028457651      2.949537263
H        4.052602098     -4.013882635     -0.236652274
H        4.295903087     -1.990551403     -1.591573726
H        0.852820915     -5.292140156     -2.761815363
H        0.095657405     -2.739639701     -1.286962228
H        0.094267307     -3.776046950      0.148168087
H        2.614945907     -1.999683098      0.686176226
