# Supplementary material for: Modulation of Lanthanide Luminescence with the Mechanical Bond: Antenna‐Emitter Confinement in a Compact [2]Rotaxane
Source: Angew Chem Int Ed Engl. 2025 Jun 16;64(32):e202505666. doi: 10.1002/anie.202505666 (PMC12322636; doi:10.1002/anie.202505666)
Supplement: Supplementary file 2 — Supporting Information [file ANIE-64-e202505666-s001.zip › xyz/CREST/implicit solvation/STRUC5.xyz]

160
EuC62N9H78O10
C       -0.351051247      0.099432696     -1.028581903
C       -1.323147208      0.539364089     -2.072691176
C       -4.397785182      1.085518811     -2.074372776
C       -3.536601300      0.196609196     -2.969361001
N       -2.423773697     -0.429194902     -2.232702715
N       -4.942582168      0.337052139     -0.924642541
C       -6.176808213     -0.364089408     -1.311831352
C       -1.918334089     -1.580806901     -3.005572438
C       -6.529330885     -1.451187421     -0.295904046
C       -2.787847342     -2.823266203     -2.818824297
N       -2.942183415     -3.172534741     -1.395136182
N       -5.389284488     -2.364009427     -0.085312425
C       -5.404104859     -3.401146874     -1.131636766
C       -4.061540892     -4.119706259     -1.231600068
C       -5.218276789      1.282590717      0.159476679
C       -5.505030460     -2.966559047      1.247273915
C       -1.727257833     -3.829503862     -0.904034785
C       -3.926154615      1.724809485      0.879159648
O       -2.869380149      1.091914095      0.589308425
O       -4.001318325      2.675673674      1.661689685
C       -1.730011577     -3.931850883      0.641777709
O       -2.298789597     -2.982661876      1.259137894
O       -1.183585352     -4.906572279      1.160998797
C       -5.150529560     -1.964349100      2.381860706
O       -5.652741865     -2.153164200      3.491273956
O       -4.366124608     -1.022564105      2.073977166
N       -0.692018645     -0.792814116     -0.065421148
N        0.325413402     -0.967535698      0.726276225
N        1.317291273     -0.208141940      0.300705699
C        0.956247116      0.480539318     -0.794644093
C        2.594495670     -0.234804044      0.974277645
C        3.489481214      0.925189514      0.622091943
C        3.343252804      2.136527813      1.283773300
C        4.225255908      3.180784166      1.045489160
C        5.251814778      2.968252797      0.132145255
C        5.426897303      1.766287770     -0.542221133
C        4.515846795      0.747073726     -0.294457167
C        6.655216682      1.572117328     -1.419986588
C        6.855891051      2.771313078     -2.355593407
C        6.566815089      0.305446527     -2.274655689
C        7.871407352      1.446167208     -0.487467649
C        4.150028093      4.514592708      1.774604994
C        3.907643396      5.631159366      0.750604093
C        3.026504586      4.558041510      2.813401627
C        5.477266126      4.764796767      2.509077118
Eu      -3.060463650     -1.100847314      0.319530363
C        2.242462296     -4.331028328      3.154445330
C        0.960177090     -4.548276747      3.956457147
C        0.018856728     -3.345123741      3.908848545
C        1.967912675     -4.038143631      1.684172805
O        3.222985637     -3.945104560      1.027090854
O        0.761522853     -2.180824866      4.224518700
C        0.217657679     -0.958724820      3.999025424
C        3.258450700     -3.523111194     -0.265772138
C        2.136490925     -3.282593514     -1.051726185
C        2.286439796     -2.825574500     -2.351041378
C        3.543113865     -2.601302161     -2.895349458
C        4.661627591     -2.863723479     -2.109219342
C        4.527704661     -3.319043955     -0.815135377
C       -1.090230982     -0.718777801      3.586002643
C       -1.520822984      0.585754749      3.391371021
C       -0.672537035      1.664375609      3.596421323
C        0.627681835      1.416054753      4.025399103
C        1.069641943      0.126657609      4.225753097
C        3.705849278     -2.026946422     -4.280926273
O        3.871280201     -0.613800261     -4.268263009
C       -1.119534573      3.078916018      3.326081767
O       -0.303533323      3.732009730      2.364307499
C        2.700884898      0.081451931     -3.892602887
C        2.968133952      1.559936888     -3.815866429
C       -0.303871924      3.086630380      1.106076592
C        0.245107450      4.006844269      0.052445378
N        2.242510756      2.230293093     -2.934552451
C        2.394811077      3.547660821     -2.818721652
C        3.324343596      4.244979824     -3.590610127
C        4.078970619      3.544228735     -4.517581104
C        3.895781105      2.177310422     -4.647764870
C       -0.097039813      5.357463081      0.042613524
C        0.395664415      6.150630456     -0.978701594
C        1.214137653      5.580932031     -1.941098450
C        1.524448572      4.224706419     -1.837907147
N        1.033955314      3.464191723     -0.859044151
H        2.959100448      5.468550851      0.244912324
H        4.695444842      5.658859322      0.002928294
H        3.871373979      6.596815906      1.250209168
H        6.305997247      4.866983882      1.814708935
H        5.694480934      3.939674926      3.184028530
H        5.410820186      5.680061415      3.093303809
H        3.011856530      5.535564516      3.292299680
H        3.188968303      3.810580895      3.587131118
H        2.050099918      4.397218673      2.361859105
H        5.958137981      3.763720200     -0.039413102
H        2.546123891      2.238278945      2.000836451
H        4.619267661     -2.404468566     -4.744667899
H        2.843031834     -2.289726251     -4.908493237
H        5.646472912     -2.705341855     -2.520590444
H        5.949354810      2.956600446     -2.925122148
H        7.667379354      2.566199085     -3.050174829
H        7.111055912      3.673215284     -1.806540305
H        8.777513545      1.299185030     -1.071256911
H        7.748196396      0.597772218      0.182341538
H        7.991727842      2.340960901      0.118151666
H        4.462174865      1.589436572     -5.350672560
H        1.910801627     -0.098907986     -4.641239037
H        2.335267371     -0.262296370     -2.917954460
H        3.472684921      5.303425940     -3.456438011
H        4.803040649      4.059905213     -5.130879901
H        1.588501040      6.177770560     -2.756095140
H        0.142230400      7.199152177     -1.026497336
H       -0.731306132      5.750441342      0.820306485
H        0.296280835      2.169613540      1.142887387
H       -1.331760200      2.796411041      0.839415095
H       -5.831159430      0.825400216      0.939633535
H       -5.747075984      2.181767023     -0.191027027
H       -7.017694558      0.338596920     -1.388427603
H       -6.010767848     -0.817119770     -2.289002985
H       -7.413515077     -2.006837542     -0.635579223
H       -6.781080031     -0.995806977      0.665094409
H       -4.787932371     -3.783954184      1.365626726
H       -6.511723842     -3.365813654      1.442188103
H       -6.190366151     -4.141284501     -0.930109585
H       -5.624307390     -2.908862827     -2.078556293
H       -4.090048892     -4.832665950     -2.066273401
H       -3.885996792     -4.693949508     -0.318897102
H       -0.852571826     -3.232731484     -1.165520932
H       -1.602746648     -4.840190607     -1.319276977
H       -3.783134904     -2.643516196     -3.222692690
H       -2.336816867     -3.659411631     -3.369730614
H       -0.904743023     -1.789114232     -2.662452919
H       -1.873811071     -1.333313891     -4.074094402
H       -3.152588577      0.804142236     -3.799322843
H       -4.155715139     -0.599801165     -3.378781309
H       -3.794916941      1.904612710     -1.678886658
H       -5.211698930      1.524123094     -2.666390633
H       -2.165365727      3.080848074      2.988963878
H       -1.029000784      3.695515591      4.225159662
H       -2.551655552      0.761195086      3.108222490
H       -1.791016498     -1.530976502      3.441114115
H        1.288356256      2.251698900      4.201714107
H        2.071068628     -0.073661444      4.574445518
H       -0.797991929     -3.478210434      4.632281920
H       -0.426306307     -3.255438865      2.913118356
H        1.228800056     -4.749426898      4.994107331
H        0.409031654     -5.401501080      3.559285791
H        2.862123806     -5.226588837      3.219170063
H        2.799828233     -3.496302959      3.580210083
H        1.421941562     -3.092015017      1.581725395
H        1.357766436     -4.839828821      1.247450466
H        6.570419654     -0.582420068     -1.648324565
H        7.431556120      0.250503486     -2.932949684
H        5.669817854      0.304871396     -2.889167472
H        4.607148946     -0.207589879     -0.786533015
H        3.091140329     -1.174553801      0.711119828
H        2.382479357     -0.248762981      2.047684224
H        1.153855666     -3.457403051     -0.644598929
H        1.405523954     -2.654597860     -2.952260253
H        5.389223439     -3.523247779     -0.199168062
H       -1.729334220      1.498535836     -1.743093433
H       -0.789991477      0.704384029     -3.019692383
H        1.571662583      1.201232455     -1.301580512
