# Supplementary material for: Modulation of Lanthanide Luminescence with the Mechanical Bond: Antenna‐Emitter Confinement in a Compact [2]Rotaxane
Source: Angew Chem Int Ed Engl. 2025 Jun 16;64(32):e202505666. doi: 10.1002/anie.202505666 (PMC12322636; doi:10.1002/anie.202505666)
Supplement: Supplementary file 2 — Supporting Information [file ANIE-64-e202505666-s001.zip › xyz/geometry optimisation/Eu_BP86.xyz]

160
EuC62N9H78O10
C        0.936869000     -0.629558000      0.545292000
C        1.606144000     -0.900650000      1.859938000
C        2.742522000      2.023924000      1.111515000
C        2.995766000      1.093022000      2.296930000
N        2.986827000     -0.359576000      1.964544000
N        3.743788000      1.879595000      0.017597000
C        5.021416000      2.542346000      0.394055000
C        3.736227000     -1.126630000      3.001316000
C        6.207064000      2.121022000     -0.469194000
C        5.251620000     -1.023498000      2.856493000
N        5.773401000     -1.555163000      1.571484000
N        6.509006000      0.667030000     -0.364776000
C        7.231798000      0.378192000      0.903267000
C        7.165734000     -1.084233000      1.338707000
C        3.222928000      2.419397000     -1.262305000
C        7.281924000      0.194802000     -1.539203000
C        5.689882000     -3.036518000      1.529049000
C        3.683215000      1.684470000     -2.539988000
O        4.100667000      0.466401000     -2.386425000
O        3.567799000      2.271366000     -3.629758000
C        4.323194000     -3.592683000      1.069184000
O        3.680551000     -2.842809000      0.219271000
O        3.945599000     -4.700810000      1.473529000
C        7.060968000     -1.286844000     -1.910195000
O        7.926234000     -1.880421000     -2.568263000
O        5.915320000     -1.785105000     -1.545627000
N        1.636606000     -0.574245000     -0.631025000
N        0.806785000     -0.409067000     -1.643257000
N       -0.435559000     -0.382791000     -1.131397000
C       -0.411850000     -0.505041000      0.226654000
C       -1.577822000     -0.063399000     -2.005809000
C       -2.816202000     -0.934959000     -1.897218000
C       -4.041297000     -0.304632000     -1.594370000
C       -5.255297000     -1.023766000     -1.593767000
C       -5.192062000     -2.399485000     -1.898962000
C       -3.988704000     -3.064463000     -2.226530000
C       -2.794595000     -2.309170000     -2.217896000
C       -4.034320000     -4.567572000     -2.585052000
C       -4.392939000     -5.373668000     -1.309177000
C       -2.684440000     -5.074976000     -3.127656000
C       -5.110174000     -4.820438000     -3.672384000
C       -6.623829000     -0.365238000     -1.304932000
C       -7.273324000     -1.042120000     -0.070707000
C       -6.497166000      1.145589000     -1.022087000
C       -7.549117000     -0.549932000     -2.536176000
Eu       4.236354000     -0.719496000     -0.417386000
C       -3.444251000      4.021517000      0.431504000
C       -3.140961000      3.410710000      1.819071000
C       -3.454932000      1.914112000      1.831489000
C       -2.292138000      3.821099000     -0.562288000
O       -2.825429000      3.767427000     -1.900692000
O       -2.859270000      1.288001000      2.982481000
C       -2.721266000     -0.071286000      2.961917000
C       -2.023949000      3.284361000     -2.899815000
C       -0.612416000      3.227905000     -2.825999000
C        0.119640000      2.619259000     -3.860014000
C       -0.520718000      2.048865000     -4.981833000
C       -1.926771000      2.163632000     -5.066656000
C       -2.672552000      2.781819000     -4.051548000
C       -1.780366000     -0.637842000      3.853162000
C       -1.495388000     -2.010442000      3.796354000
C       -2.145240000     -2.863929000      2.875506000
C       -3.134478000     -2.298305000      2.045280000
C       -3.427348000     -0.923580000      2.079347000
C        0.295054000      1.329853000     -6.045323000
O        1.011388000      0.180966000     -5.562901000
C       -1.786415000     -4.339732000      2.775106000
O       -1.494321000     -4.797143000      1.447330000
C        0.225852000     -0.996882000     -5.422893000
C        1.123362000     -2.157894000     -5.028930000
C       -0.322267000     -4.219977000      0.881697000
C        0.100339000     -4.972291000     -0.366775000
N        0.717317000     -2.941873000     -4.010282000
C        1.477488000     -4.003393000     -3.653296000
C        2.687731000     -4.314096000     -4.311186000
C        3.117271000     -3.487451000     -5.361216000
C        2.326050000     -2.391909000     -5.730114000
C        0.086390000     -6.383065000     -0.395974000
C        0.566310000     -7.034751000     -1.539718000
C        1.042957000     -6.266227000     -2.613161000
C        1.000144000     -4.858019000     -2.512362000
N        0.532627000     -4.231159000     -1.407902000
H       -6.641297000     -0.913918000      0.832474000
H       -7.427369000     -2.128810000     -0.228537000
H       -8.264635000     -0.588036000      0.138852000
H       -7.722878000     -1.620239000     -2.767465000
H       -7.112737000     -0.071241000     -3.437359000
H       -8.537479000     -0.081842000     -2.344293000
H       -6.061950000      1.694633000     -1.882064000
H       -5.868559000      1.349088000     -0.131777000
H       -7.501471000      1.573358000     -0.825339000
H       -6.127396000     -2.979580000     -1.899189000
H       -4.031396000      0.772751000     -1.374900000
H        1.085436000      2.005307000     -6.434331000
H       -0.361208000      1.043415000     -6.900001000
H       -2.454618000      1.745704000     -5.939941000
H       -3.623502000     -5.233676000     -0.522107000
H       -4.453198000     -6.458018000     -1.541482000
H       -5.372218000     -5.060512000     -0.892582000
H       -6.128935000     -4.548719000     -3.330770000
H       -5.127817000     -5.896779000     -3.943358000
H       -4.891362000     -4.240201000     -4.592894000
H        2.625658000     -1.718698000     -6.546582000
H       -0.287617000     -1.231601000     -6.389734000
H       -0.571534000     -0.891294000     -4.653597000
H        3.294751000     -5.172907000     -3.988094000
H        4.063351000     -3.697508000     -5.883858000
H        1.416030000     -6.748926000     -3.528473000
H        0.569740000     -8.134300000     -1.598141000
H       -0.290909000     -6.945806000      0.470112000
H       -1.321872000     -0.508131000      0.833678000
H        0.518742000     -4.263860000      1.619695000
H       -0.472372000     -3.149789000      0.620062000
H        3.438096000      3.506749000     -1.368170000
H        2.117991000      2.316660000     -1.261257000
H        4.909030000      3.651168000      0.331411000
H        5.233837000      2.312912000      1.457414000
H        7.093193000      2.735556000     -0.183394000
H        6.002608000      2.351784000     -1.532641000
H        8.371801000      0.392346000     -1.422691000
H        6.939693000      0.764751000     -2.427794000
H        8.303840000      0.673274000      0.808465000
H        6.805925000      1.022698000      1.697697000
H        7.787737000     -1.209215000      2.256640000
H        7.618067000     -1.734253000      0.565588000
H        5.969165000     -3.492656000      2.505799000
H        6.419915000     -3.398957000      0.775809000
H        5.564654000      0.035335000      2.948087000
H        5.722002000     -1.561840000      3.713931000
H        3.422502000     -2.186078000      2.936727000
H        3.454460000     -0.784754000      4.024823000
H        2.237033000      1.310725000      3.085248000
H        3.980200000      1.328565000      2.747067000
H        2.721446000      3.072477000      1.492759000
H        1.741348000      1.829456000      0.683549000
H       -2.640115000     -4.969491000      3.102946000
H       -0.925301000     -4.555190000      3.451120000
H       -0.727421000     -2.425503000      4.469785000
H       -1.246414000      0.024013000      4.551950000
H       -3.679473000     -2.937722000      1.332951000
H       -4.190353000     -0.523398000      1.398183000
H       -3.053582000      1.431143000      0.912307000
H       -4.556097000      1.751090000      1.834989000
H       -3.732091000      3.925603000      2.603869000
H       -2.070705000      3.558803000      2.081517000
H       -3.676188000      5.101364000      0.529098000
H       -4.354026000      3.545588000      0.005098000
H       -1.755621000      2.867294000     -0.353657000
H       -1.547145000      4.643093000     -0.475470000
H       -2.364411000     -4.511367000     -4.027763000
H       -2.772648000     -6.143732000     -3.410781000
H       -1.879912000     -4.996872000     -2.371317000
H       -1.833622000     -2.775019000     -2.480805000
H       -1.159156000     -0.087147000     -3.029643000
H       -1.854380000      0.986433000     -1.799557000
H       -0.079324000      3.646986000     -1.960680000
H        1.219385000      2.578393000     -3.781705000
H       -3.769729000      2.844286000     -4.112933000
H        0.962577000     -0.536104000      2.692676000
H        1.678186000     -2.001775000      1.973711000
