# Supplementary material for: Modulation of Lanthanide Luminescence with the Mechanical Bond: Antenna‐Emitter Confinement in a Compact [2]Rotaxane
Source: Angew Chem Int Ed Engl. 2025 Jun 16;64(32):e202505666. doi: 10.1002/anie.202505666 (PMC12322636; doi:10.1002/anie.202505666)
Supplement: Supplementary file 2 — Supporting Information [file ANIE-64-e202505666-s001.zip › xyz/geometry optimisation/Eu_GFN2-xTB.xyz]

160
Coordinates from ORCA-job xtbopt
  C   -0.07271939235424      0.10096125023114      0.62603276645884
  C   0.89824013725981      1.22131855825091      0.81939147015508
  C   2.85645863276825      2.54484524579337     -1.17367551236147
  C   3.13010878936007      1.95493576620291      0.23020391296781
  N   2.31976444840714      0.81640621400614      0.72811633170918
  N   3.61519895697087      2.08053016928102     -2.31744554695078
  C   5.05101659149392      1.94226030367939     -2.23531837113818
  C   2.75888976919238      0.51029747123922      2.11031104335279
  C   5.65088177126955      0.52407528389540     -2.30612743435520
  C   4.24397599521166      0.19019909609129      2.32877755234017
  N   4.76896825943677     -0.97473916626715      1.59850011024841
  N   5.44128966979989     -0.38377163760551     -1.16112923101138
  C   6.29398603736887      0.08727871535008     -0.06500870951548
  C   6.16355707897345     -0.75139955409107      1.19989449895174
  C   2.93662462182483      1.23514824162402     -3.27804359173188
  C   5.88191501550762     -1.72429472778914     -1.57925956895615
  C   4.71709482202796     -2.17168521305483      2.43228142874296
  C   2.53679893201119     -0.06314072130786     -2.59442757220562
  O   3.18422877510248     -1.12839369300276     -2.75807305696412
  O   1.58196839686298      0.01127848127769     -1.78241936987364
  C   3.30410588086210     -2.76126827847236      2.52092827305464
  O   2.52343211515453     -2.43946076753585      1.58616788940892
  O   3.03544449309464     -3.50466064498599      3.46977504249582
  C   5.32745717559167     -2.91929779054584     -0.76205345946637
  O   6.13911935328113     -3.66429285513833     -0.19771730638692
  O   4.08073827056669     -3.10316025834453     -0.79654578338210
  N   0.31083781194403     -1.15258985581453      0.29283950618871
  N   -0.73694373757357     -1.88730451953757      0.09992382888957
  N   -1.80421419985194     -1.15351760310641      0.30405294584506
  C   -1.45348606753963      0.10219504816105      0.63639978740233
  C   -3.12615560448661     -1.71679074871787      0.19441285963227
  C   -3.52698602282679     -1.96741473038983     -1.24159814086602
  C   -4.52258492249571     -1.20394612602601     -1.83009311731390
  C   -4.93358802640974     -1.45956796145991     -3.13295210578818
  C   -4.33175601567259     -2.51700716882639     -3.80439169395306
  C   -3.34186573298403     -3.30981896400787     -3.23066755596482
  C   -2.92670978512826     -3.00451679367553     -1.94106916685066
  C   -2.80847480012524     -4.50529816254327     -4.00692301520195
  C   -3.98221513222272     -5.44539877339132     -4.32727065221335
  C   -1.76997901554894     -5.29783387177437     -3.20918629801530
  C   -2.15442304616619     -4.03628554497568     -5.31401378067754
  C   -6.02468731456310     -0.65351547865502     -3.82556299213840
  C   -7.18651377968742     -1.59380789643180     -4.18033941774216
  C   -6.57538560484590      0.47365270573799     -2.94615904551756
  C   -5.45922153428687     -0.02374324592068     -5.10736295038880
  Eu  2.47821593228114     -1.65012481282907     -0.49710023114311
  C   -2.00530131157519      4.78812199216775      2.56924445099380
  C   -1.38311258263569      3.83631596603407      3.59401124145832
  C   -1.94057749663390      2.41352338628015      3.51074805031239
  C   -1.52699148892936      4.54974587213374      1.13509798887789
  O   -2.31777246445933      3.52983908503171      0.53758588536234
  O   -0.91588163415782      1.52608703431454      3.95142510283161
  C   -1.12558741307690      0.18251899146248      3.90978371370025
  C   -2.00120302514728      3.09306302351018     -0.71356374518049
  C   -0.90296564129658      3.50881506206365     -1.45885030860308
  C   -0.64154952929051      2.92399124976831     -2.68791913992198
  C   -1.44915002742234      1.91737407121955     -3.19499129867272
  C   -2.56769285228694      1.53518923033507     -2.46255806036674
  C   -2.85113256446002      2.12335256492379     -1.24964419626301
  C   -0.02816543908909     -0.61243492460468      4.24691699009277
  C   -0.10580955375721     -1.98695173411625      4.18183642986684
  C   -1.28494782383437     -2.61526662948679      3.78599708188732
  C   -2.38589252149683     -1.82202321418416      3.49923096624410
  C   -2.31821709107744     -0.43866026481080      3.55614145548637
  C   -1.11124210949560      1.22938279931111     -4.49181033541181
  O   -0.10272113248603      0.22957466761975     -4.35553603034770
  C   -1.34148123702654     -4.11692915410609      3.63984298066796
  O   -0.98062485063794     -4.57910502145532      2.34008252617480
  C   -0.50580994584251     -0.87470609377714     -3.57712005517204
  C   0.53138451607298     -1.96169230841701     -3.66632658221907
  C   0.33744584262443     -4.20808575682014      1.98491285831620
  C   0.77186623994228     -4.86329852818325      0.70407808182578
  N   0.73928451788476     -2.68605505687482     -2.57173151061717
  C   1.54961920988560     -3.75620583813031     -2.64660965044456
  C   2.27077530369932     -4.05885195304965     -3.80086336396274
  C   2.10141398342786     -3.25615545153011     -4.91794694896846
  C   1.18583219867976     -2.22031223487802     -4.86849280717546
  C   0.82453436629751     -6.25446665568243      0.62988551042362
  C   1.25660183527526     -6.84949503372208     -0.54061971423120
  C   1.57345653571933     -6.04120813598012     -1.62033963181932
  C   1.46550770342548     -4.65980262248935     -1.47480151867545
  N   1.10210824718089     -4.08229970784048     -0.32037700658936
  H   -7.56945959443333     -2.07468293268301     -3.28283164697997
  H   -6.87290127327246     -2.36887967039941     -4.87387281763073
  H   -7.99457489698707     -1.03150676325409     -4.64327021462608
  H   -5.07437903071255     -0.77952092164931     -5.78645857563885
  H   -4.65233007038433      0.66577686294705     -4.86738667787834
  H   -6.23885852274352      0.53080558161006     -5.62508729631286
  H   -5.79410186666282      1.18086181212880     -2.67952373227541
  H   -7.03060664374725      0.07606252749480     -2.04259741294532
  H   -7.34270869861027      1.01493262417081     -3.49583271510925
  H   -4.65715167375143     -2.74409413353691     -4.80721896224647
  H   -4.98322518484416     -0.41823476394319     -1.25613482272568
  H   -0.68894091716805      1.93696522325277     -5.20935604729002
  H   -2.01345182976782      0.76966792574174     -4.91991029575866
  H   -3.21867462872246      0.76418406384224     -2.84483357681081
  H   -4.48680637701967     -5.74172973795100     -3.41040199804558
  H   -3.61612927963193     -6.34094044059477     -4.82445946825625
  H   -4.70808462415543     -4.96860922241586     -4.97953895776095
  H   -2.84309667872796     -3.45161365972036     -5.91774555580917
  H   -1.83687141600498     -4.89654548680916     -5.89957105505597
  H   -1.27794660029060     -3.42936047535747     -5.09760994325624
  H   0.98540387538228     -1.59922549296261     -5.72641228991622
  H   -1.46322718768769     -1.27086756709845     -3.95688510658381
  H   -0.63951582754005     -0.59630769511394     -2.52492532816217
  H   2.95908958055847     -4.88898250316206     -3.81341601521940
  H   2.65571191975937     -3.45674958045956     -5.82227781643463
  H   1.86526833606043     -6.47198473216170     -2.56399881557637
  H   1.32578207737320     -7.92337801431743     -0.62192244472612
  H   0.52843655836801     -6.84078250299368      1.48454142224451
  H   -2.16640855694748      0.86854576695375      0.84011272197285
  H   1.04200091578643     -4.50640699854020      2.77817000118648
  H   0.41129440222723     -3.12486765341262      1.86633006809364
  H   3.58558314437868      1.05659737562556     -4.13400444181368
  H   2.02202208666376      1.72990273289123     -3.61478452210433
  H   5.47306320455600      2.45709668442054     -3.11202725447673
  H   5.39637177889139      2.47912795191605     -1.35325067488998
  H   6.73470409343114      0.63917422662014     -2.48046969519636
  H   5.22905248955684      0.03121421863618     -3.18181563925851
  H   6.98317303711070     -1.79951143587011     -1.57881878214382
  H   5.51889980537617     -1.91003868154059     -2.59493301636097
  H   7.35592167024111      0.05859335720822     -0.37020361704797
  H   6.04340456752437      1.12712239632531      0.14319494540956
  H   6.73688957243392     -0.27359805126986      2.01053138782514
  H   6.62168016439736     -1.72348515604775      1.01322634963686
  H   5.11520079657606     -2.00211885458475      3.44661620281185
  H   5.31019737198316     -2.96987663001509      1.97305117214721
  H   4.84609949554221      1.06050475670788      2.06675796064271
  H   4.36689451787389      0.02928051800936      3.41169262764634
  H   2.15323256601027     -0.32728368825144      2.46682094937632
  H   2.55268022594188      1.38474461609280      2.75361730541761
  H   3.02687139315673      2.78215297189597      0.95071341481222
  H   4.15987568253296      1.61398543558413      0.23329711563862
  H   3.07741574036711      3.61764525174292     -1.08892946318201
  H   1.80928022305661      2.43463044580608     -1.44722438582471
  H   -2.35969388338460     -4.48584342423789      3.78162375720140
  H   -0.67518923009077     -4.57993598656240      4.38341431369985
  H   0.76672384207571     -2.57665582606643      4.42665884861925
  H   0.88429183002554     -0.12916265097219      4.55930278226217
  H   -3.31759751529645     -2.29308396957807      3.22607765002728
  H   -3.19816769544868      0.14131343399616      3.33080082348594
  H   -2.20495228381835      2.18448902731293      2.47506119672722
  H   -2.83039463293616      2.30653668240509      4.14145691494915
  H   -1.54271260920070      4.22952996143187      4.59809337091446
  H   -0.30521489790372      3.78131452255076      3.43317649422228
  H   -1.73683206966317      5.80808202968075      2.84356446888049
  H   -3.09200208958029      4.70447728490419      2.59234987850888
  H   -0.47280428079796      4.25067200145919      1.13763831325636
  H   -1.63517245130991      5.47087092175917      0.54880033658437
  H   -0.92111075097196     -4.67418925040401     -2.94082377280181
  H   -1.40390081326482     -6.12689597468941     -3.81147401077323
  H   -2.20444776632850     -5.70780922312020     -2.30085781811942
  H   -2.14158755502848     -3.55782937825292     -1.45332391651923
  H   -3.82571586238071     -1.03313174139658      0.67416521829113
  H   -3.10733461225820     -2.67061044379216      0.72710751254983
  H   -0.24963977932863      4.28838513248770     -1.10223120305934
  H   0.21084861400560      3.26029010387295     -3.25971052075099
  H   -3.73044317609549      1.84378069884257     -0.69148065760520
  H   0.68725883529342      1.94354231020497      0.02791235598500
  H   0.69864482452667      1.70705876902190      1.78680913028232
