# Supplementary material for: Modulation of Lanthanide Luminescence with the Mechanical Bond: Antenna‐Emitter Confinement in a Compact [2]Rotaxane
Source: Angew Chem Int Ed Engl. 2025 Jun 16;64(32):e202505666. doi: 10.1002/anie.202505666 (PMC12322636; doi:10.1002/anie.202505666)
Supplement: Supplementary file 2 — Supporting Information [file ANIE-64-e202505666-s001.zip › xyz/geometry optimisation/Eu_wB97XD-3.xyz]

160
EuC62N9H78O10
C        0.989231000     -0.943686000      0.481733000
C        1.718013000     -1.336146000      1.721990000
C        2.574673000      1.694947000      1.098712000
C        2.934541000      0.726384000      2.218325000
N        3.037574000     -0.690466000      1.816973000
N        3.509636000      1.644694000     -0.039994000
C        4.754733000      2.359929000      0.297951000
C        3.879072000     -1.432349000      2.775327000
C        5.913479000      2.070687000     -0.640702000
C        5.365766000     -1.216173000      2.556021000
N        5.846093000     -1.662205000      1.237281000
N        6.321060000      0.653509000     -0.626072000
C        7.133021000      0.369337000      0.572412000
C        7.180143000     -1.100108000      0.957853000
C        2.903560000      2.200854000     -1.256849000
C        7.042031000      0.298524000     -1.855967000
C        5.860438000     -3.129283000      1.142167000
C        3.431374000      1.613801000     -2.571059000
O        3.906744000      0.426645000     -2.509260000
O        3.327031000      2.280718000     -3.597731000
C        4.522143000     -3.766999000      0.744956000
O        3.742199000     -3.029186000      0.041815000
O        4.299469000     -4.927982000      1.067301000
C        6.946831000     -1.178460000     -2.253309000
O        7.817647000     -1.658090000     -2.968243000
O        5.897895000     -1.795302000     -1.841806000
N        1.639885000     -0.814811000     -0.701200000
N        0.806791000     -0.459243000     -1.630768000
N       -0.381572000     -0.375643000     -1.075115000
C       -0.333176000     -0.657769000      0.245940000
C       -1.519548000      0.113643000     -1.836695000
C       -2.731224000     -0.781702000     -1.831792000
C       -3.967732000     -0.190007000     -1.575211000
C       -5.145559000     -0.941137000     -1.601926000
C       -5.033514000     -2.301981000     -1.904662000
C       -3.810881000     -2.922999000     -2.196494000
C       -2.649989000     -2.140980000     -2.145243000
C       -3.797775000     -4.416574000     -2.558180000
C       -4.148196000     -5.233528000     -1.300909000
C       -2.426355000     -4.867086000     -3.071440000
C       -4.832623000     -4.693327000     -3.664077000
C       -6.525274000     -0.322397000     -1.335334000
C       -7.206495000     -1.063804000     -0.171156000
C       -6.422398000      1.163895000     -0.969909000
C       -7.383921000     -0.455786000     -2.606395000
Eu       4.175051000     -0.884552000     -0.649920000
C       -3.342420000      4.132351000      0.390326000
C       -3.025522000      3.462246000      1.732000000
C       -3.354042000      1.982043000      1.675557000
C       -2.252307000      3.900890000     -0.656054000
O       -2.859969000      3.634017000     -1.913073000
O       -2.815125000      1.320990000      2.807142000
C       -2.795412000     -0.031829000      2.795357000
C       -2.088157000      3.147703000     -2.915510000
C       -0.688560000      3.207752000     -2.922081000
C        0.025523000      2.581846000     -3.943413000
C       -0.625658000      1.894049000     -4.972736000
C       -2.025885000      1.879915000     -4.974594000
C       -2.754221000      2.503461000     -3.965584000
C       -1.920686000     -0.663552000      3.688458000
C       -1.800315000     -2.049733000      3.681434000
C       -2.548991000     -2.842524000      2.802457000
C       -3.436384000     -2.201403000      1.934094000
C       -3.567524000     -0.812815000      1.924088000
C        0.183224000      1.165306000     -6.025712000
O        1.022924000      0.163215000     -5.488391000
C       -2.359154000     -4.343336000      2.747224000
O       -1.888701000     -4.805819000      1.495363000
C        0.362099000     -1.009637000     -5.098581000
C        1.347248000     -1.978427000     -4.491872000
C       -0.675409000     -4.220212000      1.102817000
C       -0.098625000     -4.919983000     -0.099516000
N        0.849653000     -2.869284000     -3.633239000
C        1.673359000     -3.752374000     -3.065906000
C        3.042502000     -3.791138000     -3.341929000
C        3.561517000     -2.859989000     -4.238536000
C        2.702508000     -1.937125000     -4.825880000
C       -0.124176000     -6.312827000     -0.217837000
C        0.497418000     -6.895761000     -1.316191000
C        1.120923000     -6.076414000     -2.256490000
C        1.069189000     -4.694245000     -2.070193000
N        0.469108000     -4.135704000     -1.015277000
H       -6.609906000     -0.984603000      0.751547000
H       -7.347535000     -2.132593000     -0.391815000
H       -8.199282000     -0.629950000      0.027922000
H       -7.537946000     -1.509794000     -2.883944000
H       -6.904422000      0.053003000     -3.457635000
H       -8.375064000     -0.000508000     -2.450325000
H       -5.974669000      1.758491000     -1.781428000
H       -5.815161000      1.314969000     -0.064389000
H       -7.426116000      1.569622000     -0.772493000
H       -5.943842000     -2.906280000     -1.926755000
H       -3.992499000      0.878252000     -1.351215000
H        0.858302000      1.868628000     -6.535722000
H       -0.492629000      0.735157000     -6.787970000
H       -2.559756000      1.350885000     -5.770062000
H       -3.401784000     -5.075781000     -0.506135000
H       -4.171263000     -6.309743000     -1.537833000
H       -5.136310000     -4.954342000     -0.902415000
H       -5.860657000     -4.468795000     -3.343981000
H       -4.801776000     -5.756345000     -3.950747000
H       -4.617348000     -4.092409000     -4.561972000
H        3.066684000     -1.180730000     -5.521685000
H       -0.133029000     -1.484597000     -5.970426000
H       -0.428608000     -0.814441000     -4.353862000
H        3.686653000     -4.517289000     -2.841630000
H        4.630128000     -2.846798000     -4.465402000
H        1.616497000     -6.497477000     -3.133822000
H        0.498669000     -7.981298000     -1.442252000
H       -0.621135000     -6.914468000      0.545185000
H       -1.211177000     -0.619505000      0.884865000
H        0.060664000     -4.271717000      1.931829000
H       -0.806083000     -3.157373000      0.846608000
H        2.992981000      3.300959000     -1.292697000
H        1.827301000      1.967806000     -1.258627000
H        4.570563000      3.450941000      0.303880000
H        5.040523000      2.090410000      1.324474000
H        6.760414000      2.725302000     -0.363770000
H        5.645815000      2.342834000     -1.670477000
H        8.103206000      0.599424000     -1.810423000
H        6.580839000      0.841126000     -2.695363000
H        8.168068000      0.728252000      0.421964000
H        6.726705000      0.954482000      1.408478000
H        7.844597000     -1.210043000      1.835247000
H        7.637319000     -1.687697000      0.150799000
H        6.224677000     -3.594262000      2.075145000
H        6.558055000     -3.415915000      0.340383000
H        5.600509000     -0.148316000      2.667954000
H        5.918223000     -1.740978000      3.358350000
H        3.636967000     -2.500305000      2.692542000
H        3.631872000     -1.146901000      3.814527000
H        2.189857000      0.839962000      3.028490000
H        3.900123000      1.022360000      2.650734000
H        2.537363000      2.712857000      1.530499000
H        1.564775000      1.488006000      0.724684000
H       -3.314836000     -4.862601000      2.910010000
H       -1.660772000     -4.652628000      3.547424000
H       -1.089768000     -2.526299000      4.363791000
H       -1.316227000     -0.046882000      4.357691000
H       -4.034328000     -2.792201000      1.232512000
H       -4.259255000     -0.351005000      1.219491000
H       -2.927994000      1.529676000      0.761752000
H       -4.449135000      1.843159000      1.633519000
H       -3.597116000      3.935401000      2.544936000
H       -1.958075000      3.586472000      1.980846000
H       -3.503881000      5.210516000      0.533212000
H       -4.287921000      3.728718000     -0.009173000
H       -1.618016000      3.039057000     -0.375003000
H       -1.587331000      4.777953000     -0.731915000
H       -2.111638000     -4.295071000     -3.958492000
H       -2.462545000     -5.931537000     -3.349669000
H       -1.649992000     -4.751762000     -2.304146000
H       -1.668909000     -2.574129000     -2.357733000
H       -1.141800000      0.281599000     -2.853273000
H       -1.789692000      1.091238000     -1.424075000
H       -0.145242000      3.717831000     -2.124865000
H        1.119577000      2.615517000     -3.920289000
H       -3.845980000      2.461597000     -3.949616000
H        1.093516000     -1.119842000      2.607459000
H        1.880486000     -2.422900000      1.685344000
