# Supplementary material for: Modulation of Lanthanide Luminescence with the Mechanical Bond: Antenna‐Emitter Confinement in a Compact [2]Rotaxane
Source: Angew Chem Int Ed Engl. 2025 Jun 16;64(32):e202505666. doi: 10.1002/anie.202505666 (PMC12322636; doi:10.1002/anie.202505666)
Supplement: Supplementary file 2 — Supporting Information [file ANIE-64-e202505666-s001.zip › xyz/geometry optimisation/La_BP86.xyz]

160
LaC62N9H78O10
C        0.900971000     -0.584138000      0.549375000
C        1.605069000     -0.860245000      1.846435000
C        2.823825000      2.033444000      1.035506000
C        3.055913000      1.101108000      2.224519000
N        3.002915000     -0.355942000      1.914623000
N        3.815370000      1.875999000     -0.066432000
C        5.119938000      2.482489000      0.316546000
C        3.744911000     -1.124321000      2.956307000
C        6.308643000      2.036551000     -0.535345000
C        5.263762000     -1.052326000      2.813227000
N        5.794860000     -1.629590000      1.551098000
N        6.613182000      0.581951000     -0.423552000
C        7.289762000      0.284813000      0.869182000
C        7.193460000     -1.173618000      1.320491000
C        3.299433000      2.479041000     -1.320672000
C        7.434814000      0.119267000     -1.569017000
C        5.707724000     -3.111056000      1.566532000
C        3.751791000      1.825587000     -2.646931000
O        4.151180000      0.592997000     -2.579270000
O        3.635122000      2.491708000     -3.689320000
C        4.313974000     -3.684134000      1.203350000
O        3.677341000     -3.035393000      0.271377000
O        3.918395000     -4.718677000      1.761062000
C        7.296115000     -1.381715000     -1.919084000
O        8.251912000     -1.966790000     -2.445114000
O        6.124654000     -1.903005000     -1.684061000
N        1.562601000     -0.558847000     -0.650223000
N        0.706182000     -0.390676000     -1.638426000
N       -0.518144000     -0.333077000     -1.090429000
C       -0.454508000     -0.437904000      0.268743000
C       -1.678329000     -0.015154000     -1.941618000
C       -2.893821000     -0.921362000     -1.855330000
C       -4.135731000     -0.327407000     -1.548655000
C       -5.332061000     -1.074987000     -1.572812000
C       -5.233516000     -2.441652000     -1.907209000
C       -4.011842000     -3.070777000     -2.237778000
C       -2.836219000     -2.287684000     -2.203730000
C       -4.019228000     -4.566952000     -2.626255000
C       -4.369397000     -5.405612000     -1.369159000
C       -2.653561000     -5.033115000     -3.165825000
C       -5.079467000     -4.823460000     -3.727887000
C       -6.717931000     -0.454537000     -1.282974000
C       -7.374704000     -1.189318000     -0.086291000
C       -6.626151000      1.047004000     -0.942935000
C       -7.618069000     -0.612548000     -2.536431000
La       4.249781000     -0.825993000     -0.593536000
C       -3.522632000      4.038803000      0.422123000
C       -3.232785000      3.441852000      1.818704000
C       -3.539798000      1.943710000      1.840540000
C       -2.353899000      3.842264000     -0.553384000
O       -2.868508000      3.755923000     -1.897151000
O       -2.936615000      1.325892000      2.992050000
C       -2.782925000     -0.032011000      2.973156000
C       -2.040756000      3.290730000     -2.883315000
C       -0.629803000      3.263158000     -2.787868000
C        0.129641000      2.674723000     -3.813921000
C       -0.481419000      2.092532000     -4.945568000
C       -1.888329000      2.176635000     -5.050242000
C       -2.661499000      2.777926000     -4.045807000
C       -1.830051000     -0.585253000      3.859970000
C       -1.529840000     -1.954638000      3.805476000
C       -2.175417000     -2.818058000      2.890819000
C       -3.174051000     -2.265529000      2.062977000
C       -3.483079000     -0.894250000      2.095682000
C        0.365171000      1.389013000     -5.994762000
O        1.069403000      0.234417000     -5.507948000
C       -1.804034000     -4.291209000      2.796465000
O       -1.510184000     -4.752985000      1.470721000
C        0.269553000     -0.933190000     -5.364621000
C        1.153671000     -2.107531000     -4.980249000
C       -0.336418000     -4.179770000      0.905410000
C        0.083718000     -4.933837000     -0.342871000
N        0.737922000     -2.895491000     -3.968621000
C        1.484544000     -3.969423000     -3.620359000
C        2.690869000     -4.289988000     -4.280932000
C        3.130942000     -3.459339000     -5.323527000
C        2.354161000     -2.350054000     -5.682480000
C        0.057999000     -6.344394000     -0.374842000
C        0.539792000     -6.998105000     -1.516756000
C        1.028721000     -6.232090000     -2.586501000
C        0.996716000     -4.823835000     -2.483859000
N        0.528420000     -4.195182000     -1.380456000
H       -6.758406000     -1.088360000      0.831055000
H       -7.509946000     -2.270777000     -0.289860000
H       -8.375998000     -0.758802000      0.125123000
H       -7.763434000     -1.677125000     -2.810138000
H       -7.177432000     -0.091235000     -3.411552000
H       -8.619839000     -0.173533000     -2.345101000
H       -6.188252000      1.635634000     -1.774879000
H       -6.016471000      1.229454000     -0.034905000
H       -7.641880000      1.447925000     -0.748296000
H       -6.154475000     -3.043905000     -1.928911000
H       -4.154219000      0.744919000     -1.306542000
H        1.165960000      2.069160000     -6.352438000
H       -0.267026000      1.112143000     -6.870799000
H       -2.394152000      1.750277000     -5.932310000
H       -3.612485000     -5.258469000     -0.571429000
H       -4.397151000     -6.486819000     -1.621360000
H       -5.361357000     -5.127141000     -0.958182000
H       -6.107229000     -4.581912000     -3.390654000
H       -5.070018000     -5.894529000     -4.019495000
H       -4.866166000     -4.220674000     -4.635125000
H        2.662928000     -1.673033000     -6.492333000
H       -0.253809000     -1.159305000     -6.328265000
H       -0.520381000     -0.816279000     -4.589654000
H        3.286763000     -5.159540000     -3.966051000
H        4.074597000     -3.676603000     -5.847621000
H        1.402671000     -6.716685000     -3.500444000
H        0.534521000     -8.097557000     -1.576842000
H       -0.328330000     -6.905451000      0.488315000
H       -1.346302000     -0.412381000      0.901533000
H        0.505284000     -4.227491000      1.642644000
H       -0.482661000     -3.108715000      0.644300000
H        3.513891000      3.571185000     -1.365565000
H        2.194099000      2.376540000     -1.323086000
H        5.049555000      3.595273000      0.260738000
H        5.316043000      2.242530000      1.380257000
H        7.194136000      2.649251000     -0.242985000
H        6.118078000      2.261583000     -1.602587000
H        8.511449000      0.363624000     -1.422895000
H        7.095625000      0.661889000     -2.476367000
H        8.368633000      0.561910000      0.804744000
H        6.851927000      0.941607000      1.646280000
H        7.806344000     -1.292024000      2.245817000
H        7.647512000     -1.840271000      0.562520000
H        6.034565000     -3.527237000      2.546685000
H        6.401455000     -3.500674000      0.792143000
H        5.591986000      0.003335000      2.877884000
H        5.718184000     -1.572304000      3.690547000
H        3.410704000     -2.177940000      2.908088000
H        3.474304000     -0.763153000      3.976577000
H        2.307181000      1.350408000      3.013182000
H        4.047408000      1.312950000      2.669723000
H        2.823028000      3.081970000      1.418447000
H        1.818018000      1.860112000      0.609056000
H       -2.652271000     -4.925953000      3.128612000
H       -0.940446000     -4.496369000      3.472354000
H       -0.754539000     -2.359313000      4.476787000
H       -1.299150000      0.084780000      4.553230000
H       -3.714945000     -2.912523000      1.354320000
H       -4.253222000     -0.504094000      1.416678000
H       -3.140340000      1.457676000      0.922326000
H       -4.640033000      1.774719000      1.849471000
H       -3.834333000      3.961287000      2.592459000
H       -2.166088000      3.596693000      2.091355000
H       -3.766988000      5.116886000      0.507612000
H       -4.421405000      3.550459000     -0.013521000
H       -1.802710000      2.902510000     -0.320196000
H       -1.625162000      4.679152000     -0.471546000
H       -2.336477000     -4.445111000     -4.051308000
H       -2.715696000     -6.097523000     -3.471262000
H       -1.858263000     -4.953537000     -2.400016000
H       -1.862859000     -2.725562000     -2.469015000
H       -1.267676000      0.002339000     -2.969331000
H       -1.980096000      1.019832000     -1.700004000
H       -0.117856000      3.691531000     -1.914481000
H        1.229368000      2.666677000     -3.728164000
H       -3.758702000      2.818176000     -4.123175000
H        0.994193000     -0.471962000      2.693403000
H        1.649453000     -1.962081000      1.969929000
